# Supplementary material for: A conserved enzyme of smut fungi facilitates cell-to-cell extension in the plant bundle sheath
Source: Nat Commun. 2022 Oct 12;13:6003. doi: 10.1038/s41467-022-33815-7 (PMC9556619; doi:10.1038/s41467-022-33815-7)
Supplement: Supplementary file 4 — Supplementary Data 1 [file 41467_2022_33815_MOESM4_ESM.xlsx]

## Sheet: Table S1
Construct name	Primer sequence	PCR description
p123-np::Erc1 (UMAG_01829)	GCACCATATGGCTCACTTCCGCGAGCTTATC	NdeI at 5'- site to clone Erc1 gene with native promoter in p123 cloning
	CGGGCGGCCGCCTAATGATGATGATGATGATGACAAGCAACCTTGGACGCAGG	NotI and a His tag at 5'- site to clone Erc1 gene with native promoter in p123 cloning
p123-np::Erc1∆CBM	GCATCAGAGCAGATTGTACTGAGAGTGCACCATATGGCAGCTCAGCTCACTTCC	nP_ara1∆CBM F. NdeI
	CTTGCTCACCATGGGATCGAATTCCTGCAGCCCGGGAGCAACCTTGGACG	nP_ara1∆CBM R SmaI, EcoRI, NcoI
p123-np::UhErc1 (UHOR_02718)	ATCATGAAGCTTACTTTCGTGGCTCTGGC	HindIII at 5'- site to clone UHOR_02718 with native signal peptide in p123 plasmid containing UmErc1 promoter
	AGCCGGGCGGCCGCTTAAGCGTAATCTGGAACATCGTATGGGTACTTGCTAGCGGTCCCGGCAGTG	NotI and 2xHA tag at 5'- site to clone UHOR_02718 with native signal peptide in p123 plasmid containing UmErc1 promoter
p123-np::Erc1M2x	CAGGCCTTCCTCATTGCGGCGGCGGGTGGACTCAACCCTGCCGTC	Site directed mutageneisis of 410-412-GNE>AAA via QuikChange II XL Site-Directed Mutagenesis Kit (Agilent Technologies)
	CATCTTCTACAACATGGCGTTTGCCGTCATCAAC	Site directed mutageneisis of 499E>A via QuikChange II XL Site-Directed Mutagenesis Kit (Agilent Technologies)
p123-np::Erc1-mCherry	GCACCATATGGCTCACTTCCGCGAGCTTATC	NdeI at 5'- site to clone Erc1 gene with native promoter in p123 cloning
	CGGGCGGCCGCATGATGATGATGATGATGACAAGCAACCTTGGACGCAGG	NotI and a His tag at 5'- site to fuse Erc1 gene (without stop codon) with mCherry in p123 cloning
p123-np::Erc1-3xHA	GCACCATATGGCTCACTTCCGCGAGCTTATC	NdeI at 5'- site to clone Erc1 gene with native promoter in p123 cloning
	CGGGCGGCCGCATGATGATGATGATGATGACAAGCAACCTTGGACGCAGG	NotI and a His tag at 5'- site to fuse Erc1 gene (without stop codon) with 3xHA in p123 cloning
p123-np::eGFP-3xHA	GGTGGGACTCGATATACGGTGCTGAGCAGCCGACGTGCATTCAC	to colone native Erc1 promoter infornt of GFP-3xHA
	GACCGGCAGATCTGATATCATC	to colone native Erc1 promoter infornt of GFP-3xHA
p123-np::Erc1SP-Afu2 (UMAG_00837)	CTCAGGTATTCCCCCTCATCATGAAGCTTTTCTTCGCGGCTTTGGCCGCAGCGCTTGTTGCATCTGTTCATGGTGCTCCAGCTAGCTCTCCACCCG	Overhang with UmErc1 SP for Gibson Assembly Cloning after digestion of backbone (p123-np::Erc1 (UMAG_01829) with HindIII and NotI
	TTTGAACGATCTGCAGCCGGGCGGCCCTATGAAAGAGCGACGGTCAC	Overhang with Nos Terminator for Gibson Assembly Cloning after digestion of backbone (p123-np::Erc1 (UMAG_01829) with HindIII and NotI
p123-np::Erc1SP-Afu3 (UMAG_04309)	CCAAGCTTTTCTTCGCGGCTTTGGCCGCAGCGCTTGTTGCATCTGTTCATGGTAACCCCGAAACTGAACGTCG	Overhang with UmErc1 SP for Gibson Assembly Cloning after digestion of backbone (p123-np::Erc1 (UMAG_01829) with HindIII and NotI
	ATTTGCGGCCGCTCACAGACCGTACAAGGTGAG	Overhang with Nos Terminator for Gibson Assembly Cloning after digestion of backbone (p123-np::Erc1 (UMAG_01829) with HindIII and NotI
CRISPR-sgRNA-UhErc1	CACCATCTTGACGCTCATCGGGGATCATCATCAACGATCTGTTTTAGAGCTAGAAATAGC	UHOR_02718 sgRNA for integration in CRISPR/Cas9 gene editing plasmid
CRISPR-sgRNA-UhErc1 for comp	CACCATCTTGACGCTCATCGCACCAATCATGCTGGGATCTGTTTTAGAGCTAGAAATAGC	UHOR_02718 sgRNA for integration in CRISPR/Cas9 gene editing plasmid for complementation process
CRISPR-UhErc1 for comp	ATGAAGCTCACTTTCGTGGCTC	UHOR-02718 PCR product
	GAACTTCTCGGCAAGATCGCG	UHOR-02718 PCR product
pGAPzAlpha-His-Erc1-Myc-His	CCGAATTCCATCATCATCATCATCATGCCACTCTGCCTCAGAAGATGC	EcoRI and a His tag at 5'-site for pGAPzAlpha cloning
	GCTCTAGACAAGCAACCTTGGACGCAGGAG	XbaI at 5'-site for pGAPzAlpha cloning
pGAPzAlpha-His-Erc1M2x-Myc-His	CAGGCCTTCCTCATTGCGGCGGCGGGTGGACTCAACCCTGCCGTC	Site directed mutageneisis of 410-412-GNE>AAA via QuikChange II XL Site-Directed Mutagenesis Kit (Agilent Technologies)
	CATCTTCTACAACATGGCGTTTGCCGTCATCAAC	Site directed mutageneisis of 499E>A via QuikChange II XL Site-Directed Mutagenesis Kit (Agilent Technologies)
pGAPzAlpha-His-Erc1M1x-Myc-His	CAGGCCTTCCTCATTGCGGCGGCGGGTGGACTCAACCCTGCCGTC	Site directed mutageneisis of 410-412-GNE>AAA via QuikChange II XL Site-Directed Mutagenesis Kit (Agilent Technologies)
pGAPzAlpha-His-Afu3-Myc-His	CCGAATTCCATCATCATCATCATCATCCCGAAACTGAACGTCGTCGGAGC	EcoRI and a His tag at 5'-site for pGAPzAlpha cloning
	GCTCTAGACACAGACCGTACAAGGTGAGAAGAC	XbaI at 5'-site for pGAPzAlpha cloning
Promoter Erc1 forward	GATTGTACTGAGAGTGCACCATATGGCTCACTTCCGCGAGCTTATC	NdeI at 5'- site to clone Erc1 gene with native promoter in p123 cloning
Promoter Erc1 reverse	CTCCTCGCCCTTGCTCACCATGATGAGGGGGAATACCTGAG
qRT-PCR primer	Primer sequence	PCR description
ZmGAPDH-fw	CTTCGGCATTGTTGAGGGTTTG	ZmGAPDH-fw for qRT-PCR
ZmGAPDH-rv	TCCTTGGCTGAGGGTCCGTC	ZmGAPDH-rv for qRT-PCR
ZmPR1-fw	ACTACGTGGACCCGCACAAC	ZmPR1-fw for qRT-PCR
ZmPR1-rv	CGGAGTGGATCAGCTTGCAGTC	ZmPR1-rv for qRT-PCR
ZmPR3-fw	GAACAACTACAGCAGCCAGGTG	ZmPR3-fw for qRT-PCR
ZmPR3-rv	GAGACAATAGCTGACATGCGTC	ZmPR3-rv for qRT-PCR
ZmPR4-fw	GCGTTCAAGCCCATCGACA	ZmPR4-fw for qRT-PCR
ZmPR4-rv	CGTGTGGGATCACATCCATATAAC	ZmPR4-rv for qRT-PCR
ZmPR5-fw	TATCGGCCGGAATAGGCTCTG	ZmPR5-fw for qRT-PCR
ZmPR5-rv	CGCGTACATACAAATGCGTGC	ZmPR5-rv for qRT-PCR
ZmPR6b-fw	CATCTTCGCCATGTTCAACG	ZmPR6b-fw for qRT-PCR
ZmPR6b-rv	ATTTGTCCGGGTTGAAGAGG	ZmPR6b-rv for qRT-PCR
ZmPR10-fw	CAAGCTCATCGCAGACCAC	ZmPR10-fw for qRT-PCR
ZmPR10-rv	CGATCTCAACAGTCCAGCTGTT	ZmPR10-rv for qRT-PCR
