# Supplementary material for: A conserved enzyme of smut fungi facilitates cell-to-cell extension in the plant bundle sheath
Source: Nat Commun. 2022 Oct 12;13:6003. doi: 10.1038/s41467-022-33815-7 (PMC9556619; doi:10.1038/s41467-022-33815-7)
Supplement: Supplementary file 6 — Source Data [file 41467_2022_33815_MOESM6_ESM.xlsx]

## Sheet: Fig 1
Figure 1a
										Constant Disease index values		12	9	6	3	1
REPI	Dead plants	Heavy tumors	Big Tumors	Normal tumors	Small tumors	Chlorosis	No symptoms	Total			REPI	Heavy tumors	Big Tumors	Normal tumors	Small tumors	Chlorosis	Sum	Disease score (Sum/total number of samples)
SG200	0	4	13	10	2	1	0	30			SG200	48	117	60	6	1	232	7.73333
∆erc1	0	2	6	7	8	7	0	30			∆erc1	24	54	42	24	7	151	5.03333
∆erc1/C	0	6	11	8	2	0	0	27			∆erc1/C	72	99	48	6	0	225	8.33333
∆erc1/CM2X	0	3	4	9	8	8	0	32			∆erc1/CM2X	36	36	54	24	8	158	4.9375
REPII	Dead plants	Heavy tumors	Big Tumors	Normal tumors	Small tumors	Chlorosis	No symptoms	Total			REPII	Heavy tumors	Big Tumors	Normal tumors	Small tumors	Chlorosis	Sum	Disease score (Sum/total number of samples)
SG200	0	3	7	32	12	3	0	57			SG200	36	63	192	36	3	330	5.78947
∆erc1	0	0	0	6	28	20	0	54			∆erc1	0	0	36	84	20	140	2.59259
∆erc1/C	0	3	6	31	12	3	0	55			∆erc1/C	36	54	186	36	3	315	5.72727
∆erc1/CM2X	0	0	0	17	13	22	0	52			∆erc1/CM2X	0	0	102	39	22	163	3.13462
REPIII	Dead plants	Heavy tumors	Big Tumors	Normal tumors	Small tumors	Chlorosis	No symptoms	Total			REPIII	Heavy tumors	Big Tumors	Normal tumors	Small tumors	Chlorosis	Sum	Disease score (Sum/total number of samples)
SG200	0	5	10	14	3	3	0	35			SG200	60	90	84	9	3	246	7.02857
∆erc1	0	1	5	7	10	11	0	34			∆erc1	12	45	42	30	11	140	4.11765
∆erc1/C	0	6	11	15	4	4	0	40			∆erc1/C	72	99	90	12	4	277	6.925
∆erc1/CM2X	0	3	7	9	8	9	0	36			∆erc1/CM2X	36	63	54	24	9	186	5.16667
											Disease index					One-way ANOVA
Mean	Dead plants	Heavy tumors	Big Tumors	Normal tumors	Small tumors	Chlorosis	No symptoms	Total			FINAL	R1	R2	R3		Tukey's multiple comparisons test	p-value	Summary
SG200	0	12	30	56	17	7	0	122			SG200	7.73333	5.78947	7.02857		SG200 vs.∆erc1	0.0062	**
∆erc1	0	3	11	20	46	38	0	118			∆erc1	5.03333	2.59259	4.11765		SG200 vs. ∆erc1/C	0.9126	ns
∆erc1/C	0	15	28	54	18	7	0	122			∆erc1/C	8.33333	5.72727	6.925		SG200 vs. ∆erc1/CM2X	0.0346	*
∆erc1/CM2X	0	6	11	35	29	39	0	120			∆erc1/CM2X	4.9375	3.13462	5.16667		∆erc1 vs. ∆erc1/C	0.0056	**
																∆erc1 vs. ∆erc1/CM2X	0.5613	ns
																∆erc1/C vs. ∆erc1/CM2X	0.0784	ns
Figure 1b
Rep 1	SG200	Δerc1	Δerc1/C	%ratio	SG200	Δerc1	Δerc1/C
Normal cell-to-cell growth	45	19	35	Normal cell-to-cell growth	84.9057	35.1852	83.3333
Trapped in BSC	8	35	7	Trapped in BSC	15.0943	64.8148	16.6667
Total	53	54	42
					%
Rep 2	SG200	Δerc1	Δerc1/C	%ratio	SG200	Δerc1	Δerc1/C
Normal cell-to-cell growth	38	19	46	Normal cell-to-cell growth	80.8511	30.6452	82.1429
Trapped in BSC	9	43	10	Trapped in BSC	19.1489	69.3548	17.8571
Total	47	62	56
Rep 3	SG200	Δerc1	Δerc1/C	%ratio	SG200	Δerc1	Δerc1/C
Normal cell-to-cell growth	48	28	51	Normal cell-to-cell growth	78.6885	42.4242	85
Trapped in BSC	13	38	9	Trapped in BSC	21.3115	57.5758	15
Total	61	66	60
	SG200	Δerc1	Δerc1/C
Total numbers	161	182	158
Average	%					ChiSQ-test
	SG200	Δerc1	Δerc1/C			p-vaue
Normal cell-to-cell growth	81.4817	36.0849	83.4921		SG200 vs Δerc1	3.42165e-17
Trapped in BSC	18.5183	63.9151	16.5079		SG200 vs Δerc1/C	0.60921

## Sheet: Fig 2
Figure 2a
										Constant Disease index values		15	12	9	6	3	1
REP-I	Dead plants	Heavy tumors	Big Tumors	Normal tumors	Small tumors	Chloroses	No symptoms	Total		Statistic	REP-I	Dead plants	Heavy tumors	Big Tumors	Normal tumors	Small tumors	Chloroses	Sum	Disease score (Sum/total number of samples)
SG200	0	3	0	7	14	8	0	32			SG200	0	36	0	42	42	8	128	4
∆erc1	0	0	0	1	14	23	0	38			∆erc1	0	0	0	6	42	23	71	1.86842
∆CBM	0	0	0	2	10	21	0	33			∆CBM	0	0	0	12	30	21	63	1.90909
∆erc1/C	0	0	0	0	0	0	0	0			∆erc1/C	0	0	0	0	0	0	0
REP-II	Dead plants	Heavy tumors	Big Tumors	Normal tumors	Small tumors	Chloroses	No symptoms	Total			REP-II	Dead plants	Heavy tumors	Big Tumors	Normal tumors	Small tumors	Chloroses	Sum	Disease score (Sum/total number of samples)
SG200	1	3	0	21	10	4	0	39			SG200	15	36	0	126	30	4	211	5.41026
∆erc1	0	0	0	7	19	7	0	33			∆erc1	0	0	0	42	57	7	106	3.21212
∆CBM	0	1	0	21	6	7	0	35			∆CBM	0	12	0	126	18	7	163	4.65714
∆erc1/C	1	3	0	20	11	2	0	37			∆erc1/C	15	36	0	120	33	2	206	5.56757
REP-III	Dead plants	Heavy tumors	Big Tumors	Normal tumors	Small tumors	Chloroses	No symptoms	Total			REP-III	Dead plants	Heavy tumors	Big Tumors	Normal tumors	Small tumors	Chloroses	Sum	Disease score (Sum/total number of samples)
SG200	2	4	0	18	4	4	0	32			SG200	30	48	0	108	12	4	202	6.3125
∆erc1	0	1	0	9	23	6	0	39			∆erc1	0	12	0	54	69	6	141	3.61538
∆CBM	0	1	0	11	22	5	0	39			∆CBM	0	12	0	66	66	5	149	3.82051
∆erc1/C	0	0	0	0	0	0	0	0			∆erc1/C	0	0	0	0	0	0	0
											Disease index
Mean	Dead plants	Heavy tumors	Big Tumors	Normal tumors	Small tumors	Chloroses	No symptoms	Total			Mean	R1	R2	R3	t-test p-value
SG200	3	10	0	46	28	16	0	103			SG200	4	5.41026	6.3125	vs.
∆erc1	0	1	0	17	56	36	0	110			∆erc1	1.86842	3.21212	3.61538	0.027615
∆CBM	0	2	0	34	38	33	0	107			∆CBM	1.90909	4.65714	3.82051	0.0848804
∆erc1/C	1	3	0	20	11	2	0	37			∆erc1/C		5.56757
Figure 2b
										Constant Disease index values		12	9	6	3	1
REPI	Dead plants	Heavy tumors	Big Tumors	Normal tumors	Small tumors	Chlorosis	No symptoms	Total	EGB		REPI	Heavy tumors	Big Tumors	Normal tumors	Small tumors	Chlorosis	Sum	Disease score (Sum/total number of samples)
SG200	0	2	6	20	5	2	0	35			SG200	24	54	120	15	2	215	6.14286
∆erc1	0	0	1	12	10	13	1	37			∆erc1	0	9	72	30	13	124	3.35135
∆erc1/C	0	1	7	19	5	1	0	33			∆erc1/C	12	63	114	15	1	205	6.21212
∆erc1/UhErc1	0	2	6	20	3	1	0	32			∆erc1/UhErc1	24	54	120	9	1	208	6.5
REPII	Dead plants	Heavy tumors	Big Tumors	Normal tumors	Small tumors	Chlorosis	No symptoms	Total	EGB		REPII	Heavy tumors	Big Tumors	Normal tumors	Small tumors	Chlorosis	Sum	Disease score (Sum/total number of samples)
SG200	0	2	8	21	4	1	0	36			SG200	24	72	126	12	1	235	6.52778
∆erc1	0	0	1	11	12	11	0	35			∆erc1	0	9	66	36	11	122	3.48571
∆erc1/C	0	1	8	22	5	1	0	37			∆erc1/C	12	72	132	15	1	232	6.27027
∆erc1/UhErc1	0	2	7	23	4	2	0	38			∆erc1/UhErc1	24	63	138	12	2	239	6.28947
REPIII	Dead plants	Heavy tumors	Big Tumors	Normal tumors	Small tumors	Chlorosis	No symptoms	Total			REPIII	Heavy tumors	Big Tumors	Normal tumors	Small tumors	Chlorosis	Sum	Disease score (Sum/total number of samples)
SG200	0	3	11	14	8	2	0	38			SG200	36	99	84	24	2	245	6.44737
∆erc1	0	1	2	11	12	9	0	35			∆erc1	12	18	66	36	9	141	4.02857
∆erc1/C	0	3	12	12	12	1	0	40			∆erc1/C	36	108	72	36	1	253	6.325
∆erc1/UhErc1	0	4	3	17	5	7	0	36			∆erc1/UhErc1	48	27	102	15	7	199	5.52778
											Disease index
Mean	Dead plants	Heavy tumors	Big Tumors	Normal tumors	Small tumors	Chlorosis	No symptoms	Total			Mean	R1	R2	R3	t-test p-value
SG200	0	7	25	55	17	5	0	109			SG200	6.14286	6.52778	6.44737	vs.
∆erc1	0	1	4	34	34	33	1	107			∆erc1	3.35135	3.48571	4.02857	0.00162031
∆erc1/C	0	5	27	53	22	3	0	110			∆erc1/C	6.21212	6.27027	6.325	0.710883
∆erc1/UhErc1	0	8	16	60	12	10	0	106			∆erc1/UhErc1	6.5	6.28947	5.52778	0.706029
Figure 2d
DNA ng	R1	R2	R3
DS199	16.2899	16.8907	17.8215
∆uherc1	9.95663	7.47554	9.34049
∆/C	19.4082	14.0246	18.627
UhAfu1	Ratio Δ/wt Rep i	Ratio Δ/wt Rep ii	Ratio Δ/wt Rep iii	Ratio Δ/wt Mean	StDEV	t-Test p-value
DS199	1	1	1	1	0	vs.
∆uherc1	0.611215	0.442583	0.524113	0.52597	0.0843309	0.00704492
∆/C	1.19142	0.830316	1.0452	1.02231	0.181638	1.28152
Figure 2f
∆erc1/C	R1	R2	R3	%ratio	R1	R2	R3
Trapped cells	7	8	6	Trapped cells	20.5882	25.8065	19.3548
Normal growth	27	23	25	Normal growth	79.4118	74.1935	80.6452
Total	34	31	31
DS199	R1	R2	R3	%ratio	R1	R2	R3
Trapped cells	6	7	7	Trapped cells	20	21.2121	20.5882
Normal growth	24	26	27	Normal growth	80	78.7879	79.4118
Total	30	33	34
∆erc1	R1	R2	R3	%ratio	R1	R2	R3
Trapped cells	29	30	26	Trapped cells	80.5556	78.9474	78.7879
Normal growth	7	8	7	Normal growth	19.4444	21.0526	21.2121
Total	36	38	33
Three reps	Normal growth	Trapped cells	Total	%ratio	Normal growth	Trapped cells
DS199	77	20	97	DS199	79.3814	20.6186
∆erc1	22	85	107	∆erc1	20.5607	79.4393
∆erc1/C	75	21	96	∆erc1/C	78.125	21.875
	ChiSQ-test
	p-vaue
DS199 vs ∆erc1	4.66658e-17
DS199 vs ∆erc1/C	0.83104

## Sheet: Fig 4
Figure 4a
Figure 4b
Samples	1	2	3	4	5	6	7	8	9	10	11	12
F	5mM S/5mU E (in Dialysebuffer)	5mM S/5mU E (in Dialysebuffer)	1mM S/5mU E (in Dialysebuffer)	1mM S/5mU E (in Dialysebuffer)	0,1mM S/5mU E (in Dialysebuffer)	0,1mM S/5mU E (in Dialysebuffer)	5mM S/1,34 µM Ara1	5mM S/1,34 µM Ara1	1mM S/1,34 µM Ara1	1mM S/1,34 µM Ara1	0,1mM S/1,34 µM Ara1	0,1mM S/1,34 µM Ara1
G	5mM S/Dialysebuffer	5mM S/Dialysebuffer	1mM S/Dialysebuffer	1mM S/Dialysebuffer	0,1mM S/Dialysebuffer	0,1mM S/Dialysebuffer	5mM S/9 µM Ara1	5mM S/9 µM Ara1	1mM S/9 µM Ara1	1mM S/9 µM Ara1	0,1mM S/9 µM Ara1	0,1mM S/9 µM Ara1
H	5mM S/1,34 µM Ara1 boiled	5mM S/1,34 µM Ara1 boiled	1mM S/1,34 µM Ara1 boiled	1mM S/1,34 µM Ara1 boiled	0,1mM S/1,34 µM Ara1 boiled	0,1mM S/1,34 µM Ara1 boiled	5mM S/9 µM Ara1 boiled	5mM S/9 µM Ara1 boiled	1mM S/9 µM Ara1 boiled	1mM S/9 µM Ara1 boiled	0,1mM S/9 µM Ara1 boiled	0,1mM S/9 µM Ara1 boiled
Values	1	2	3	4	5	6	7	8	9	10	11	12
F	2.2075	2.0984	0.9452	1.032	0.6058	0.5901	0.5213	0.5059	0.5733	0.5154	0.5271	0.5531
G	0.601	0.593	0.6041	0.5789	0.5731	0.5592	0.4564	0.464	0.4672	0.4396	0.4147	0.5652
H	0.6051	0.598	0.5178	0.5834	0.5677	0.591	0.4613	0.5099	0.3982	0.5052	0.4667	0.5121
Calculation
4NPA (mM)	blank(S + Dialysebuffer)	5 mU E (in Dialysebuffer)	1,34 µM Ara1	1,34 µM Ara1 boiled	9 µM Ara1	9 µM Ara1 boiled
0.1	0.56615	0.0318	-0.02605	0.0132	-0.0762	-0.07675
1	0.5915	0.3971	-0.04715	-0.0409	-0.1381	-0.1398
5	0.597	1.55595	-0.0834	0.00454998	-0.1368	-0.1114
Figure 4c
Figure 4d
										Constant Disease index values		12	9	6	3	1
REPI	Dead plants	Heavy tumors	Big Tumors	Normal tumors	Small tumors	Chlorosis	No symptoms	Total			REPI	Heavy tumors	Big Tumors	Normal tumors	Small tumors	Chlorosis	Sum	Disease score (Sum/total number of samples)
SG200	0	6	4	16	3	1	0	30			SG200	72	36	96	9	1	214	7.13333
∆erc1	0	0	3	17	4	4	0	28			∆erc1	0	27	102	12	4	145	5.17857
∆erc1/C	0	5	7	15	2	1	0	30			∆erc1/C	60	63	90	6	1	220	7.33333
∆erc1/Afu2	0	0	3	14	10	3	0	30			∆erc1/Afu2	0	27	84	30	3	144	4.8
∆erc1/Afu3	0	0	2	14	5	8	0	29			∆erc1/Afu3	0	18	84	15	8	125	4.31034
REPII	Dead plants	Heavy tumors	Big Tumors	Normal tumors	Small tumors	Chlorosis	No symptoms	Total			REPII	Heavy tumors	Big Tumors	Normal tumors	Small tumors	Chlorosis	Sum	Disease score (Sum/total number of samples)
SG200	0	3	4	16	6	3	0	32			SG200	36	36	96	18	3	189	5.90625
∆erc1	0	0	1	11	10	10	0	32			∆erc1	0	9	66	30	10	115	3.59375
∆erc1/C	0	3	3	18	4	3	0	31			∆erc1/C	36	27	108	12	3	186	6
∆erc1/Afu2	0	0	0	7	15	9	0	31			∆erc1/Afu2	0	0	42	45	9	96	3.09677
∆erc1/Afu3	0	0	1	6	13	14	0	34			∆erc1/Afu3	0	9	36	39	14	98	2.88235
REPIII	Dead plants	Heavy tumors	Big Tumors	Normal tumors	Small tumors	Chlorosis	No symptoms	Total			REPIII	Heavy tumors	Big Tumors	Normal tumors	Small tumors	Chlorosis	Sum	Disease score (Sum/total number of samples)
SG200	0	4	3	18	9	5	0	39			SG200	48	27	108	27	5	215	5.51282
∆erc1	0	0	1	13	13	9	0	36			∆erc1	0	9	78	39	9	135	3.75
∆erc1/C	0	3	4	20	6	3	0	36			∆erc1/C	36	36	120	18	3	213	5.91667
∆erc1/Afu2	0	0	0	8	13	12	0	33			∆erc1/Afu2	0	0	48	39	12	99	3
∆erc1/Afu3	0	0	1	8	14	13	0	36			∆erc1/Afu3	0	9	48	42	13	112	3.11111
											Disease index
Mean	Dead plants	Heavy tumors	Big Tumors	Normal tumors	Small tumors	Chlorosis	No symptoms	Total			Mean	R1	R2	R3		One-way ANOVA
SG200	0	13	11	50	18	9	0	101			SG200	7.13333	5.90625	5.51282		Tukey's multiple comparisons test	P Value	Summary
∆erc1	0	0	5	41	27	23	0	96			∆erc1	5.17857	3.59375	3.75		SG200 vs. ∆erc1	0.0195	*
∆erc1/C	0	11	14	53	12	7	0	97			∆erc1/C	7.33333	6	5.91667		SG200 vs. ∆erc1/C	0.3435	ns
∆erc1/Afu2	0	0	3	29	38	24	0	94			∆erc1/Afu2	4.8	3.09677	3		SG200 vs. ∆erc1/Afu2	0.0096	**
∆erc1/Afu3	0	0	4	28	32	35	0	99			∆erc1/Afu3	4.31034	2.88235	3.11111		SG200 vs. ∆erc1/Afu3	0.0138	*
																∆erc1 vs. ∆erc1/C	0.0036	**
																∆erc1 vs. ∆erc1/Afu2	0.1147	ns
Figure 4f																∆erc1 vs. ∆erc1/Afu3	0.0253	*
																∆erc1/C vs.∆erc1/Afu2	0.0067	**
Laminarin intensity	2021-03-24	2021-03-18	2021-03-23	Mean	StdEv	t-test p-value										∆erc1/C vs. ∆erc1/Afu3	0.0017	**
Erc1	1.23026e+07	1.64823e+07	1.0198e+07	1.29943e+07	3.19873e+06	vs.										∆erc1/Afu2 vs. ∆erc1/Afu3	0.7869	ns
Erc1-1xM	9.21912e+06	9.66167e+06	8.32206e+06	9.06762e+06	682533	0.162394
Erc1-2xM	4.62436e+06	3.28322e+06	5.54692e+06	4.48483e+06	1.13828e+06	0.0324826
L.Hex intensity	2021-03-24	2021-03-18	2021-03-23	Mean	StdEv	t-test p-value
Erc1	1.80501e+07	1.55518e+07	1.82229e+07	1.72749e+07	1.49474e+06	vs.
Erc1-1xM	1.31958e+07	9.93866e+06	1.1541e+07	1.15585e+07	1.62863e+06	0.0167751
Erc1-2xM	8.75581e+06	5.72835e+06	1.06681e+07	8.38407e+06	2.49075e+06	0.0156774
Band intensity	Mean	StDev
Erc1 + Lam	1.29943e+07	3.19873e+06
Erc1-M1x + Lam	9.06762e+06	682533
Erc1-M2x + Lam	4.48483e+06	1.13828e+06
Erc1 + L.Hex	1.72749e+07	1.49474e+06
Erc1-M1x + L.Hex	1.15585e+07	1.62863e+06
Erc1-M2x + L.Hex	8.38407e+06	2.49075e+06
All values divided to 1000000
Band intensity	Mean	StDev
Erc1 + Lam	12.9943	3.19873
Erc1-M1x + Lam	9.06762	0.682533
Erc1-M2x + Lam	4.48483	1.13828
Erc1 + L.Hex	17.2749	1.49474
Erc1-M1x + L.Hex	11.5585	1.62863
Erc1-M2x + L.Hex	8.38407	2.49075

## Sheet: Fig 5
Figure 5a	During the graph construction all negative values were removed
Delta RLU	BSA R1	BSA R2	BSA R3	Mean	StDev		Delta RLU	L.Hex R1	L.Hex R2	L.Hex R3	Mean	StDev		Delta RLU	Erc1 R1	Erc1 R2	Erc1 R3	Mean	StDev		Delta RLU	L.Hex+Erc1 R1	L.Hex+Erc1 R2	L.Hex+Erc1 R3	Mean	StDev		Delta RLU	Erc1M2X R1	Erc1M2X R2	Erc1M2X R3	Mean	StDev		Delta RLU	L.Hex+Erc1M2X R1	L.Hex+Erc1M2X R2	L.Hex+Erc1M2X R3	Mean	StDev
1	-493.044	-1140.6	-642.209	-758.618	339.11		1	577.2	367.556	-528.3	138.819	587.174		1	266.625	-1164.53	-1591.47	-829.79	973.223		1	-74	-1274.44	-1512.03	-953.491	770.869		1	716.444	-121.694	-909.5	-104.917	813.102		1	1588.67	-40.9444	-859.175	229.516	1246.13
2	-346.778	-861.9	-351.791	-520.156	295.969		2	607.6	581.972	-389.075	266.832	568.177		2	337.125	-983.444	-1370.28	-672.201	895.246		2	-86.5	-1136.88	-1283.88	-835.753	653.022		2	1025.67	-185.444	-729.3	36.9741	898.376		2	2167.33	-35.1111	-696.2	478.674	1499.31
3	-197.3	-679.1	-185.545	-353.982	281.622		3	606.2	943.083	-257.5	430.594	619.256		3	407.625	-691.583	-1324.42	-536.125	876.423		3	-76.8	-945.3	-1199.36	-740.488	588.641		3	1268.78	-143.667	-717.7	135.804	1022.3		3	2544.56	128	-642	676.852	1662.67
4	-33.2	-505.1	-36.6545	-191.652	271.46		4	756.7	1363.5	-98.7	673.833	734.614		4	606.5	-438	-1228.45	-353.317	920.401		4	-27.3	-756.4	-1112.38	-632.027	553.129		4	1590.22	-1.91667	-687.7	300.202	1168.63		4	3049.33	440.5	-372.95	1038.96	1787.91
5	29.4222	-451.7	81.7182	-113.52	294.038		5	833.3	1769.39	108.9	903.863	832.49		5	680.25	-232.028	-1213.43	-255.07	947.052		5	-30.8	-646.278	-1106.1	-594.393	539.524		5	1732.44	147.389	-572.9	435.644	1179.39		5	3497.33	693.139	-181.85	1336.21	1922.04
6	114	-355.4	209.791	-10.5364	302.477		6	1025.6	2196.5	451.325	1224.48	889.423		6	761	44.1667	-1152.38	-115.739	966.662		6	17.9	-461.9	-968.482	-470.827	493.252		6	2021.89	434.25	-503.6	650.846	1276.6		6	4071.22	1062.25	220.95	1784.81	2024.28
7	290.256	-151.3	368.518	169.158	280.27		7	1204.9	2571.81	796.575	1524.43	929.749		7	872.125	351.306	-1095.72	42.5713	1019.6		7	48.2	-323.144	-837.209	-370.718	444.618		7	2112.22	727.306	-295.4	848.043	1208.34		7	4540.56	1519.31	833.575	2297.81	1972.3
8	279.5	-91.5	470.327	219.442	285.688		8	1387.1	2925.58	1122.1	1811.59	973.799		8	957.875	609.167	-1090.07	158.992	1095.68		8	128.8	-243.2	-794.218	-302.873	464.393		8	2270.11	953.75	-151	1024.29	1212.1		8	5007.67	1930.83	1347.97	2762.16	1966.38
9	401.278	-77.9	564.373	295.917	333.848		9	1616.6	3266.78	1462.22	2115.2	1000.28		9	1099.88	1043.03	-1063.9	359.668	1233.17		9	198.9	-77.9222	-664.173	-181.065	440.684		9	2357.33	1273.19	17.5	1216.01	1170.96		9	5345.22	2450.86	1973.6	3256.56	1824.51
10	456.933	-67.1	504.827	298.22	317.282		10	1821.2	3723.42	1671.1	2405.24	1144.04		10	1190.5	1537.67	-1099.32	542.95	1432.8		10	332.3	76.5333	-651.173	-80.7798	510.26		10	2404	1540.92	119.6	1354.84	1153.51		10	5654.44	2980.42	2572.47	3735.78	1674.09
11	462.356	-144.3	534.927	284.328	372.972		11	2039.8	3990.97	1997.32	2676.03	1138.97		11	1386.5	1917.97	-1062.22	747.419	1589.56		11	546.7	130.756	-492.891	61.5215	523.242		11	2497.89	1661.81	225.2	1461.63	1149.49		11	6056	3674.72	3127.32	4286.02	1557.09
12	509.889	-147.6	577.691	313.327	400.611		12	2361	4361.89	2354.22	3025.7	1157.17		12	1536.62	2291.06	-1055.65	924.01	1755.44		12	675.8	221.789	-296.127	200.487	486.314		12	2387.78	1888.22	374.1	1550.03	1048.57		12	5938.22	4170.64	3821.22	4643.36	1134.91
13	453.044	-273.8	455.791	211.678	420.439		13	2549.4	4549.78	2653.07	3250.75	1126.18		13	1634.12	2807.19	-1202.05	1079.76	2061.31		13	915.4	292.844	-274.664	311.194	595.244		13	2552	2003.61	415.1	1656.9	1109.84		13	6071.89	4652.69	4411.95	5045.51	896.983
14	434.122	-297.7	477.418	204.613	435.555		14	2795.9	4856.89	2762.72	3471.84	1199.6		14	1658.62	3082.31	-1225.07	1171.95	2194.54		14	1140.6	296.222	-120.855	438.656	642.676		14	2452.56	2143.06	396	1663.87	1108.86		14	6112.33	5066.14	4857.85	5345.44	672.264
15	463.189	-313.5	418.327	189.339	436.048		15	3123.2	5150.97	3021.85	3765.34	1201.06		15	1739.5	3484.47	-1241.32	1327.55	2389.67		15	1270.7	416.989	82.6	590.096	612.674		15	2448.22	2305.06	439.3	1730.86	1120.81		15	5883	5623.22	5328.98	5611.73	277.191
16	423.722	-351.6	313.282	128.468	419.402		16	3291.4	5211.14	3108.1	3870.21	1164.89		16	1810.5	3668.89	-1137.4	1447.33	2423.64		16	1410.5	484.722	263.645	719.623	608.443		16	2446	2389.06	487.4	1774.15	1114.72		16	5765.67	5975.64	5756.23	5832.51	124.043
17	462.856	-376.1	253.409	113.388	436.653		17	3334.6	5251.47	3283.88	3956.65	1121.64		17	1910.12	3923.14	-959.167	1624.7	2453.64		17	1496.9	650.056	561.591	902.849	516.361		17	2294.56	2409.72	661.4	1788.56	977.846		17	5345.44	6260.39	6313.25	5973.03	544.145
18	435.567	-467.1	281.664	83.3768	482.898		18	3449.8	5297.83	3355.55	4034.39	1095.18		18	1921	4133.83	-1065.95	1662.96	2609.48		18	1623.4	629.667	784.845	1012.64	534.596		18	2162.56	2556.17	758.4	1825.71	945.035		18	5092	6443.75	6549.55	6028.43	812.699
19	339.833	-468.7	170.764	13.9657	426.463		19	3594.6	5401.67	3599.53	4198.6	1041.89		19	1845.12	4070.5	-1028.02	1629.2	2556.11		19	1721.2	651.233	1007.22	1126.55	544.874		19	2086.89	2656.42	748.6	1830.64	979.383		19	4845.11	6641.42	6751.52	6079.35	1070.3
20	305.022	-524.6	136.318	-27.7532	438.472		20	3701.1	5280.72	3561.75	4181.19	954.768		20	2060.88	3942.47	-999.167	1668.06	2494.13		20	1795.5	660.022	1186.05	1213.86	568.25		20	2116.78	2554.89	729.6	1800.42	952.88		20	4719.11	6639.56	7032	6130.22	1237.71
21	389.822	-505.9	208.818	30.9135	473.621		21	3772.5	5342.22	3731.75	4282.16	918.269		21	2154.38	4066.39	-966.75	1751.34	2540.66		21	1749.7	699.522	1284.82	1244.68	526.238		21	2101.56	2729.47	891.1	1907.38	934.442		21	4489.67	6609.47	7182.62	6093.92	1418.57
22	309.856	-701.5	64.1545	-109.163	527.484		22	3799	5294.39	3764.32	4285.9	873.545		22	2120	3770.64	-1052.97	1612.56	2451.51		22	1681.3	583.256	1300.88	1188.48	557.585		22	2033	2714.97	819.8	1855.92	959.915		22	4243.56	6590.97	7174.07	6002.87	1551.25
23	339.467	-753.2	82.4455	-110.429	571.297		23	3756.5	5276.75	3787.28	4273.51	868.969		23	2127.62	3706	-1139.68	1564.65	2471.41		23	1604.9	612.467	1270.99	1162.79	504.987		23	1944.11	2715.58	805.8	1821.83	960.746		23	4112.78	6488.5	7127.52	5909.6	1588.56
24	256.567	-833.5	-38.1	-205.011	563.876		24	3928.2	5152.25	3852.65	4311.03	729.494		24	2187.38	3545	-1322.77	1469.87	2511.95		24	1596.6	568.767	1160.17	1108.51	515.86		24	1951.11	2755.75	707.5	1804.79	1031.94		24	4007.11	6225.42	6897.77	5710.1	1512.66
25	205.989	-871.7	-168.582	-278.098	547.128		25	3831.1	5030.14	3740.47	4200.57	719.854		25	2311.88	3331.14	-1353.15	1429.95	2463.53		25	1561.5	404.289	1178.24	1048.01	589.495		25	1750	2622.06	729.6	1700.55	947.196		25	3686.56	5989.64	6947.85	5541.35	1676.23
26	225.989	-1027.9	-137.391	-313.101	645.147		26	3940.3	5043.56	3737.45	4240.44	702.879		26	2246.75	3300.64	-1496.72	1350.22	2521.2		26	1492	453.389	1016.34	987.242	519.916		26	1837	2694.39	683.8	1738.4	1008.91		26	3529.22	6019.14	6817.2	5455.19	1715
27	244.278	-1025.2	-236.1	-339.007	640.965		27	3753.3	4749.36	3701.02	4067.9	590.745		27	2222.12	3066.86	-1550.27	1246.24	2458.4		27	1391.5	346.778	988.991	909.09	526.924		27	1672.56	2599.36	596.1	1622.67	1002.56		27	3342.11	5667.03	6583.02	5197.39	1670.72
28	261.067	-1120.4	-213.118	-357.484	701.957		28	3794.8	4769.67	3593.57	4052.68	629.027		28	2174.25	2875.92	-1651.3	1132.96	2436.63		28	1320.9	331.667	941.427	864.665	499.064		28	1673.11	2538.5	605.8	1605.8	968.106		28	3151.44	5528.92	6346.7	5009.02	1659.86
29	202.478	-1315.8	-483.973	-532.432	760.298		29	3789.9	4612.19	3330.55	3910.88	649.331		29	2296.38	2703.61	-1865.28	1044.9	2528.51		29	1289.3	232.778	526.209	682.762	545.382		29	1680	2509.36	451.3	1546.89	1035.47		29	3059.44	5278.36	5991.93	4776.58	1529.28
30	286.233	-1401.7	-441.627	-519.031	846.625		30	3712.7	4406.67	3374.23	3831.2	526.322		30	2322.5	2521.58	-1851.15	997.644	2469.14		30	1200.1	220.633	565.373	662.035	496.836		30	1562.89	2442.92	458	1487.94	994.579		30	2837.44	5159.17	6057.85	4684.82	1661.78
31	212.122	-1386.1	-453.655	-542.544	802.81		31	3635.9	4268.72	3300.68	3735.1	491.588		31	2380.12	2299.97	-1976.62	901.16	2492.55		31	1131.6	89.8222	421.527	547.65	532.217		31	1656.67	2336.14	292.9	1428.57	1040.54		31	2716.67	4810.97	5864.3	4463.98	1602.25
32	250.733	-1454.9	-544.509	-582.892	853.464		32	3446.5	4178.92	3204.77	3610.06	507.25		32	2180.25	2145	-2058.18	755.689	2436.95		32	1107.8	70.0333	302.855	493.563	544.534		32	1495.78	2355.83	379.7	1410.44	990.827		32	2600	4721.75	5558.4	4293.38	1525.01
33	229	-1621.3	-595.509	-662.603	926.973		33	3458	3989.75	3082.77	3510.17	455.733		33	2270.75	1955.5	-2307.85	639.467	2557.31		33	955.6	-4.4	128.673	359.958	520.115		33	1499.78	2202.92	166.8	1289.83	1034.17		33	2449.22	4522.67	5406.77	4126.22	1518.11
34	133	-1608.1	-578.182	-684.427	875.399		34	3416.6	3820.25	3062.5	3433.12	379.145		34	2103.5	1803.33	-2236.92	556.639	2423.94		34	824.9	-20.1	34.7273	279.842	472.829		34	1310.22	2106.5	228.9	1215.21	942.399		34	2205.33	4335.17	5227.38	3922.62	1552.68
35	91.9	-1640.9	-613.627	-720.876	871.364		35	3353.1	3727.83	3052.98	3377.97	338.116		35	2145.5	1608.25	-2235.73	506.006	2389.56		35	796.3	-192.3	17.0091	207.003	520.966		35	1339.22	2078.25	276.1	1231.19	905.919		35	2177.22	4169.08	5054.23	3800.18	1473.55
36	51.9222	-1808.5	-676.718	-811.099	937.463		36	3377.3	3761.47	2839.98	3326.25	462.865		36	2214.38	1514.22	-2464.57	421.344	2523.67		36	804.3	-273.778	-209.809	106.904	604.809		36	1343.89	2116.81	-1.5	1153.06	1071.97		36	2137.56	4020.72	4807.35	3655.21	1371.91
37	34.2111	-1891	-788.027	-881.605	966.011		37	3469.1	3608.28	2693.7	3257.03	492.793		37	2192.62	1288.69	-2637.3	281.34	2567.71		37	712.8	-307.089	-515.027	-36.4387	657.137		37	1255	1923.19	-43.8	1044.8	1000.2		37	2025.22	3859.44	4575.07	3486.58	1315.18
38	-27.4444	-1869.4	-752.973	-883.272	927.865		38	3357.6	3384.47	2727.93	3156.67	371.543		38	2160.88	1063.97	-2660.2	188.216	2527.03		38	700.5	-374.244	-522.973	-65.5724	667.593		38	1253.89	1822.31	58.1	1044.76	900.503		38	1910.33	3511.06	4362.68	3261.35	1245.09
39	136.433	-2065.5	-850.3	-926.456	1102.94		39	3371	3284.17	2513.82	3056.33	471.825		39	2219.12	974.25	-2828.05	121.775	2629.36		39	692.4	-340.767	-819.391	-155.919	772.661		39	1303.67	1760.08	-247.4	938.783	1052.31		39	1897.89	3467.17	4072.2	3145.75	1122.22
40	137.478	-1863.8	-611.9	-779.407	1011.1		40	3399.7	3101.61	2510.35	3003.89	452.657		40	2127.88	891.444	-2768.9	83.4731	2546.41		40	628.7	-437.822	-808.627	-205.916	746.199		40	1236	1706.61	-114.4	942.737	945.263		40	1832.89	3196.28	3864.6	2964.59	1035.48
41	-46.3889	-2048.2	-889.018	-994.536	1005.07		41	3387.9	2878.94	2237.55	2834.8	576.444		41	2144.12	684.861	-2884.28	-18.4324	2586.93		41	489.7	-561.789	-995.927	-356.005	763.893		41	1225.78	1546.69	-346.3	808.724	1013.07		41	1735.67	2836.94	3784.3	2785.64	1025.28
42	31.1222	-1985.7	-775.555	-910.044	1015.12		42	3366.6	2904.97	2262.4	2844.66	554.565		42	2102.5	674.722	-2859.68	-27.487	2554.53		42	442.6	-461.678	-974.009	-331.029	717.285		42	1111	1599.97	-170.4	846.857	914.266		42	1662	2849.47	3707.02	2739.5	1026.94
43	155.744	-2218.2	-1021.26	-1027.91	1186.99		43	3324.4	2873.94	2119.1	2772.48	609.022		43	2214.12	586.861	-3095.82	-98.2769	2720.47		43	510.2	-482.756	-1342.26	-438.273	927.033		43	1232.78	1611.11	-462.2	793.896	1104.14		43	1684.33	2740.28	3158.98	2527.86	759.923
44	117.622	-1977.7	-760.227	-873.435	1052.24		44	3302.8	2630.72	2262.12	2731.88	527.661		44	2227.88	440.806	-2902.92	-78.0787	2604.46		44	379.7	-564.178	-1141.23	-441.902	767.801		44	1177.33	1454.64	-279.6	784.124	931.588		44	1609.33	2606.31	3325	2513.55	861.586
45	8.41111	-2007.5	-744.173	-914.421	1018.68		45	3202.6	2501.11	2194.23	2632.65	516.896		45	2121.38	241.111	-2940.23	-192.582	2558.52		45	346.4	-626.389	-1205.45	-495.145	784.203		45	1093.33	1373.19	-264	734.176	875.698		45	1444.33	2364.86	3040.73	2283.31	801.315
46	120.111	-2008.5	-689.891	-859.427	1074.38		46	3161.1	2416.94	2084.2	2554.08	551.392		46	2031.88	279.944	-3113.55	-267.244	2615.99		46	249.5	-532.889	-1480.53	-587.972	866.328		46	1027.22	1405.19	-407.7	674.906	956.421		46	1317	2326.53	2859.07	2167.53	783.236
47	38.4444	-2247.9	-840.618	-1016.69	1153.3		47	3032.7	2256.78	1960.7	2416.73	553.61		47	2025.12	167.111	-3161.22	-322.994	2627.68		47	264.8	-668.156	-1529.71	-644.355	897.491		47	1101.89	1339.36	-380.8	686.817	932.176		47	1386.67	2036.53	2655.7	2026.3	634.579
48	74.7333	-2052.5	-751.036	-909.601	1072.44		48	3258.8	2248.83	2189.23	2565.62	601.051		48	2139.12	48.0833	-3130.65	-314.481	2653.53		48	248.1	-636.167	-1554.04	-647.368	901.12		48	1108.22	1329.33	-356.2	693.785	916.01		48	1281.11	2098.5	2592.23	1990.61	662.182
49	122.856	-2306.5	-928.145	-1037.26	1218.35		49	3098.2	2045.39	1937.9	2360.5	641.127		49	2103.38	-31.7778	-3340.18	-422.862	2742.77		49	238.7	-708.044	-1802.42	-757.254	1021.45		49	1162.56	1205.81	-565.7	600.887	1010.53		49	1360.89	1936.97	2444.02	1913.96	541.935
50	50.6333	-2180.1	-862.918	-997.462	1121.44		50	3144.9	1905.5	1969.27	2339.89	697.887		50	1971	-159.667	-3280.43	-489.7	2641.23		50	97.7	-677.567	-1797.1	-792.322	952.598		50	1033.56	1194	-542.9	561.552	959.842		50	1203	1809.58	2193.4	1735.33	499.358
51	58.3556	-2316.2	-1110.53	-1122.79	1187.33		51	3165.6	1983.22	1679.57	2276.13	785.121		51	2184.5	-230.944	-3574.8	-540.415	2892.09		51	155.8	-733.944	-2200.8	-926.315	1190.02		51	1110.11	1157.06	-915.1	450.689	1183.04		51	1259.78	1847.31	2013.07	1706.72	395.838
52	33.3333	-2237.1	-827.064	-1010.28	1146.25		52	3192.5	1856.08	1644.05	2230.88	839.51		52	2025.75	-273	-3442.78	-563.344	2745.8		52	56.5	-702.867	-2119.88	-922.083	1104.63		52	1035	1150.5	-892.1	431.133	1147.41		52	1218.11	1789.42	1623.68	1543.73	293.922
53	49.9667	-2237.5	-959.473	-1049	1146.36		53	3114.2	1785.58	1397.3	2099.03	900.345		53	2090.38	-388.417	-3347.53	-548.525	2722.49		53	61.6	-852.633	-2048.29	-946.441	1058.07		53	983.556	1156.42	-789.8	450.057	1077.22		53	1127.33	1671.75	1517.05	1438.71	280.535
54	177.978	-2138.6	-988.182	-982.935	1158.3		54	2999.4	1744.78	1034.75	1926.31	994.825		54	2026	-451.889	-3431.17	-619.019	2732.42		54	-60.1	-773.022	-2296.45	-1043.19	1142.39		54	968.556	1177.11	-975	390.222	1186.91		54	1095.33	1696.36	995.75	1262.48	379.035
55	17.1444	-2000.8	-984.236	-989.297	1008.98		55	3029.1	1694.78	836.9	1853.59	1104.7		55	1831.62	-545.222	-2894.85	-536.149	2363.25		55	-154	-920.456	-1855.87	-976.776	852.333		55	947	1126.94	-758.8	438.381	1040.69		55	883.889	1532.36	1257.02	1224.42	325.463
56	48.0556	-1841.6	-892.2	-895.248	944.831		56	2980	1544.56	1071.68	1865.41	993.799		56	1890	-716.528	-2539.7	-455.409	2226.36		56	-134.8	-1033.34	-1686.38	-951.509	779.021		56	921.222	995.639	-447.3	489.854	812.451		56	861	1399.14	1335.05	1198.4	293.946
57	-24.8	-1813	-837.573	-891.791	895.332		57	2890.3	1433.25	1020.7	1781.42	982.225		57	1927.5	-787.917	-2425.47	-428.628	2198.61		57	-169.9	-1011.4	-1533.48	-904.927	687.998		57	833.778	1002.17	-248.2	529.248	678.534		57	961.556	1392	1525.32	1292.96	294.645
58	20.6444	-1810.9	-803.155	-864.47	917.31		58	2967	1395.36	1020.43	1794.26	1032.78		58	1878	-889.306	-2467.78	-493.03	2199.83		58	-170.5	-1062.36	-1623.79	-952.215	732.879		58	803.667	902.778	-365.1	447.115	705.142		58	943.111	1247.44	1225.18	1138.58	169.644
59	71.8667	-1717.6	-739.309	-795.014	896.033		59	3034.6	1459.33	893.225	1795.72	1109.61		59	1991.12	-838.667	-2284.65	-377.397	2174.89		59	-162.3	-1009.13	-1620.4	-930.611	732.215		59	905	1021.5	-428.6	499.3	805.693		59	996.778	1321.83	1179.85	1166.15	162.96
60	-27.9889	-1648.6	-752.2	-809.596	811.829		60	2954.9	1266.44	1009.05	1743.46	1057		60	1940.75	-951.472	-2120.37	-377.03	2090.61		60	-170.5	-1140.99	-1449.38	-920.29	667.395		60	899.556	948.361	-203.5	548.139	651.396		60	952.556	1054.11	1300.93	1102.53	179.161
Figure 5b
						vs. L.Hex
	R1	R2	R3	Mean	StDev	T-test p-values
BSA	223.156		324.977	274.066	71.9987
L.Hex	2927.47	3278.2	2388.17	2864.61	448.334
Erc1	1828.45	2205.09		2016.77	266.328	0.0385715
L.Hex+Erc1	888.24	396.706	827.213	704.053	267.914	0.00419298
Erc1M2X	1558.75	1643.68	690.3	1297.58	527.629	0.0181164
L.Hex+Erc1M2X	2944.84	3652.03	4080.19	3559.02	573.361	0.177903
Figure 5c
								Statistics
PR1	R1	R2	R3	R4	Mean	StDev		PR1
SG200	0.00143659	0.00141162	0.00207485	0.00208391	0.00175174	0.000378479		SG200 v. ∆erc1
∆erc1	0.0138454	0.0181449	0.0100165	0.0129855	0.0137481	0.00335897		KruskalResult(statistic=5.333333333333329, pvalue=0.020921335337794052)
∆erc1/CM2X	0.0108353		0.00710098	0.00154369	0.00649332	0.00467551		SG200 v. ∆erc1/CM2X
								KruskalResult(statistic=1.9999999999999964, pvalue=0.15729920705028153)
PR3	R1	R2	R3	R4	Mean	StDev		∆erc1 v. ∆erc1/CM2X
SG200	1.25782	1.21799	0.812022	0.815391	1.02581	0.245455		KruskalResult(statistic=3.1249999999999964, pvalue=0.07709987174354112)
∆erc1	2.63367	2.96318	3.73137	2.79693	3.03129	0.48572		PR3
∆erc1/CM2X	1.0916	2.41924	2.04006	1.42716	1.74452	0.597107		SG200 v. ∆erc1
								KruskalResult(statistic=5.333333333333329, pvalue=0.020921335337794052)
PR4	R1	R2	R3	R4	Mean	StDev		SG200 v. ∆erc1/CM2X
SG200	0.72042	0.334543	0.45728	0.449233	0.490369	0.163292		KruskalResult(statistic=3.0, pvalue=0.08326451666355042)
∆erc1	1.54903	1.00427	1.67572	1.07302	1.32551	0.33643		∆erc1 v. ∆erc1/CM2X
∆erc1/CM2X	0.919371		1.47113	0.591833	0.994111	0.444386		KruskalResult(statistic=5.333333333333329, pvalue=0.020921335337794052)
								PR4
PR5	R1	R2	R3	R4	Mean	StDev		SG200 v. ∆erc1
SG200	0.705972	0.601605	0.445824	0.581522	0.583731	0.106904		KruskalResult(statistic=5.333333333333329, pvalue=0.020921335337794052)
∆erc1	2.29562	1.68871	3.30612	1.91148	2.30048	0.715756		SG200 v. ∆erc1/CM2X
∆erc1/CM2X	1.48524	2.82836	1.75226	0.789865	1.71393	0.846488		KruskalResult(statistic=3.1249999999999964, pvalue=0.07709987174354112)
								∆erc1 v. ∆erc1/CM2X
PRm6b	R1	R2	R3	R4	Mean	StDev		KruskalResult(statistic=1.9999999999999964, pvalue=0.15729920705028153)
SG200	0.0230032	0.00398151	0.00377231	0.00491646	0.00891836	0.00940304		PR5
∆erc1	0.0605053	0.0397711	0.0392569		0.0465111	0.012122		SG200 v. ∆erc1
∆erc1/CM2X	0.0666229	0.0874993	0.0779528	0.0069545	0.0597574	0.0362214		KruskalResult(statistic=5.333333333333329, pvalue=0.020921335337794052)
								SG200 v. ∆erc1/CM2X
Ct values								KruskalResult(statistic=5.333333333333329, pvalue=0.020921335337794052)
R1	GAPDH	ZmPR1	ZmPR3	ZmPR4	ZmPR5	ZmPRm6b		∆erc1 v. ∆erc1/CM2X
SG200	17.1145	24.1108	16.9015	17.0288	17.3555	20.8983		KruskalResult(statistic=1.3333333333333321, pvalue=0.2482130789899204)
∆erc1	16.887	23.0615	15.49	16.2557	15.6882	20.9338		PRm6b
∆erc1/CM2X	17.058	23.5861	16.9315	17.1792	16.4873	20.9658		SG200 v. ∆erc1
R2	GAPDH	ZmPR1	ZmPR3	ZmPR4	ZmPR5	ZmPRm6b		KruskalResult(statistic=4.5, pvalue=0.033894853524689295)
SG200	17.2402	24.715	16.6241	18.0448	17.0118	23.1335		SG200 v. ∆erc1/CM2X
∆erc1	17.9883	23.7726	16.4212	17.9822	17.2324	22.6404		KruskalResult(statistic=4.083333333333332, pvalue=0.0433081428107921)
∆erc1/CM2X	16.6427	22.053	15.3682	15.9194	15.1428	20.1573		∆erc1 v. ∆erc1/CM2X
R3	GAPDH	ZmPR1	ZmPR3	ZmPR4	ZmPR5	ZmPRm6b		KruskalResult(statistic=1.125, pvalue=0.2888443663464818)
SG200	17.0142	24.6476	16.3501	17.4776	16.788	23.7717
∆erc1	17.2894	23.9309	15.3897	16.5446	15.5643	21.9603
∆erc1/CM2X	17.0975	24.2352	16.0689	16.5406	16.2883	20.7787
R4	GAPDH	ZmPR1	ZmPR3	ZmPR4	ZmPR5	ZmPRm6b
SG200	16.9766	22.9388	15.3511	16.4031	16.1601	23.0008
∆erc1	17.1262	23.3931	15.6423	17.0245	16.1915	22.0684
∆erc1/CM2X	16.6985	26.0379	16.1854	17.4552	17.0388	23.8663

## Sheet: Fig S2
Figure S2a
DESeq2-normalized U. maydis read counts
gene ID	Gene name	AC	12 hpi	1 dpi	2 dpi	4 dpi	6 dpi	8 dpi	12 dpi
UMAG_01829	UmErc1	1	1664	7033	29603	19231	16500	12713	5973
UMAG_00837	UmAfu2	4	290	160	29	31	29	36	125
UMAG_04309	UmAfu3	1	503	1047	3099	991	269	217	2912
UMAG_01375	UmPit2	0	300	977	5761	7178	5705	4968	2608
UMAG_02239	UmSee1	1	33	90	420	145	56	20	8
									from Lanver et al., 2018
Figure S2b
REPI	Dead plants	Heavy tumors	Big Tumors	Normal tumors	Small tumors	Chlorosis	No symptoms	Total
SG200	0	3	11	14	8	2	0	38
∆erc1	0	1	2	11	12	9	0	35
∆erc1/C	0	3	12	12	12	1	0	40
∆erc1/UhErc1	0	4	3	17	5	7	0	36
∆erc1-afu2-3	0	1	7	12	15	11	0	46
∆3xafu/Erc1	0	2	9	14	8	4	0	37
Figure S2c	For each replicate 100 penetration attempts were counted to calculate penetration efficiency
Penetration efficiency	R1	R2	R3	Mean	StDev
SG200	0.74	0.79	0.8	0.776667	0.0321455
Δerc1	0.71	0.73	0.75	0.73	0.0282843
Figure S2d
Appressoria formation efficiency	Rep 1	Rep 2	Rep 3	Mean	StDev
SG200	30.12	30.1	30.9	30.3733	0.456216
Δerc1	33.1	33.2	32.29	32.8633	0.499032

## Sheet: Fig S4
Figure S4b
EGB/mock		Arabinose	Galactose	Glucose	Xylose
R1		0.0814315	0.109416	0.387569	0.403176
R2		0.145378	0.0942818	0.360993	0.371719
R3		0.134928	0.100517	0.341548	0.408169
	Mean	0.120579	0.101405	0.36337	0.394355
	Std	0.0343034	0.00760598	0.0231026	0.0197616
EGB/SG200		Arabinose	Galactose	Glucose	Xylose
R1		0.185385	0.110251	0.261417	0.425901
R2		0.214188	0.0960566	0.264711	0.407667
R3		0.186168	0.110665	0.231758	0.459157
	Mean	0.195247	0.105657	0.252629	0.430908
	Std	0.0164081	0.00831709	0.0181495	0.0261078
vs Mock	t-test p-value	0.0453687	0.549338	0.00343062	0.13052
EGB/∆erc1		Arabinose	Galactose	Glucose	Xylose
R1		0.180491	0.118395	0.262896	0.418392
R2		0.202734	0.109642	0.291719	0.379469
R3		0.219795	0.11675	0.220682	0.429405
	Mean	0.201007	0.114929	0.258433	0.409089
	Std	0.0197087	0.00465174	0.0357283	0.0262359
vs Mock	t-test p-value	0.0352503	0.070827	0.0179734	0.483649

## Sheet: Fig S5
Figure S5a
Figure S5b
Figure S5c
				Buffer					Erc1					Chitosan					Cellotetraose					Chitosan + Afu1					Cellotetraose + Erc1
Time	R1	R2	R3	Mean	StDev	R1	R2	R3	Mean	StDev	R1	R2	R3	Mean	StDev	R1	R2	R3	Mean	StDev	R1	R2	R3	Mean	StDev	R1	R2	R3	Mean	StDev
1	905.833	3088.33	1461.67	1818.61	926.061	1701.33	2216.5	1020.83	1646.22	489.682	564.5	3559.67	2522.75	2215.64	1241.91	1509.42	2626.92	1206.25	1780.86	610.92	4308.83	3539.08	2064.17	3304.03	931.333	4176.67	3392.17	1523	3030.61	1113.11
2	846.667	2759.5	1403.58	1669.92	803.299	1668.75	2158.83	996.417	1608	476.495	469.167	4053.67	3122.58	2548.47	1518.63	1483.67	2610.92	1252.5	1782.36	593.429	4635.17	4247.42	2588.17	3823.58	887.798	4154.42	3499	1696.08	3116.5	1039.42
3	834.75	2776.83	1452.58	1688.06	810.147	1600.75	2271.08	1030.42	1634.08	507.048	467.083	4858.08	3917	3080.72	1887.63	1437.42	2877.42	1352.92	1889.25	699.59	5235.33	5227.58	3462	4641.64	834.137	3955.83	3608.08	1830.5	3131.47	930.817
4	850.333	2810.08	1462.17	1707.53	818.66	1647.75	2386.42	1031.58	1688.58	553.862	468.583	5661.75	4696	3608.78	2255.18	1498.92	3073.17	1452.5	2008.19	753.287	6213	6431.5	4643.25	5762.58	796.499	3842.92	4035.83	2191.92	3356.89	827.516
5	919.083	2867.67	1504.5	1763.75	816.355	1757.5	2600.08	1084.33	1813.97	620.089	512.25	6255.08	5523.75	4097.03	2552.34	1489.5	3393.42	1555.83	2146.25	882.296	7365.5	7428.67	5923.83	6906	694.975	4106.33	4855.33	2848.92	3936.86	827.836
6	933.917	2979.33	1511.08	1808.11	861.046	1857.17	2891.42	1196.67	1981.75	697.465	530.667	6778.42	6210.83	4506.64	2820.97	1603	3797.83	1707.33	2369.39	1010.96	8390.58	8451.33	7159.83	8000.58	595.017	4392.17	6004.42	3916.83	4771.14	893.389
7	1027	3014	1538.75	1859.92	842.379	2055.67	3125.5	1301.33	2160.83	748.417	618.75	7068.92	6897.58	4861.75	3001.07	1641.92	4264.42	1800.33	2568.89	1200.66	9333.25	9143.83	8350.42	8942.5	425.748	4802.92	7292.67	5464.67	5853.42	1052.95
8	1068.33	3296.5	1553.25	1972.69	956.776	2174.83	3434.67	1479.83	2363.11	809.086	704.833	7439.33	7446.58	5196.92	3176.38	1713	4762.08	2042	2839.03	1366.42	10125.2	9826.92	9155.42	9702.53	405.585	5473.33	8704	7261.25	7146.19	1321.42
9	1138.67	3380.5	1645.5	2054.89	959.914	2445	3648.58	1649.42	2581	821.802	798.5	7688.08	7870.92	5452.5	3291.72	1822.25	5367.83	2190.33	3126.81	1591.75	10658	10224.5	9842.17	10241.6	333.281	6196.75	10133.1	9058.08	8462.64	1661.24
10	1164.25	3630.25	1659.92	2151.47	1065.05	2677.92	4022.58	1895.92	2865.47	878.279	863.917	7905.67	8194.33	5654.64	3389.6	1934.42	6044.83	2451.25	3476.83	1828.07	10888.2	10548.7	10127.4	10521.4	311.172	6982.08	11633.2	10880.6	9831.97	2038.47
11	1205.75	3703.5	1759.75	2223	1071.02	2863.08	4337.42	2084.58	3095.03	934.225	955.417	8131.5	8145.5	5744.14	3386.14	2144.42	6807	2763.42	3904.94	2067.56	11280.8	10852.8	10347.5	10827	381.434	7890.92	13042.6	12714.1	11215.9	2354.91
12	1261.92	3946.17	1828.25	2345.44	1155.25	3154.75	4657	2313.75	3375.17	969.241	1114.83	8247.17	8160.83	5840.94	3342.05	2294.42	7387	2968.58	4216.67	2258.6	11343	10893.9	10254.2	10830.4	446.745	9030.92	14446.3	14475.2	12650.8	2559.68
13	1324.83	4064.83	1940.25	2443.31	1173.8	3464.83	4842.83	2591.67	3633.11	926.706	1200.5	8182.83	8120.58	5834.64	3276.93	2522.5	8007.17	3308.33	4612.67	2421.62	11319.7	10852.8	10410.2	10860.9	371.312	9988.5	15766.8	16065.2	13940.2	2796.91
14	1294.75	4188.92	2031.17	2504.94	1228.11	3746.33	5203.42	2831.5	3927.08	976.729	1338.17	8088.42	7953.58	5793.39	3150.8	2712.08	8664.75	3617.92	4998.25	2618.85	11310.3	10638.1	10127.2	10691.9	484.52	10932.6	17047.8	17449.7	15143.3	2981.97
15	1364.25	4354.17	2087.67	2602.03	1273.66	4043.25	5501.58	3120	4221.61	980.423	1389.92	7939	7675.58	5668.17	3027.09	2982.5	8942	3963.17	5295.89	2609.09	11113.6	10464.2	9895.42	10491.1	497.676	11972	18065.8	18761	16266.2	3049.73
16	1375.42	4477.58	2202.58	2685.19	1311.63	4313.5	5821.5	3388.67	4507.89	1002.67	1498.17	7786.42	7381.5	5555.36	2873.63	3223.92	9447.83	4334.5	5668.75	2710.41	10896.8	10335.3	9420	10217.4	608.625	13143.7	19152.6	19712.2	17336.2	2973.34
17	1375.33	4650.75	2286.67	2770.92	1380.33	4644.5	6176.75	3588.83	4803.36	1062.47	1582	7603.25	7029.5	5404.92	2713.34	3461.33	9627.42	4748.83	5945.86	2655.79	10624.9	10196.8	9267.75	10029.8	566.497	14020.9	19904.8	20550.8	18158.8	2937.79
18	1458.25	4790	2423	2890.42	1399.76	4962.42	6358	3879	5066.47	1014.72	1667.5	7285.33	6924.75	5292.53	2567.51	3638.75	9997.33	5004.42	6213.5	2733.05	10228.1	9900.92	8956	9695	539.352	14889.8	20845.2	20882.2	18872.4	2816.21
19	1478	4901.25	2580.75	2986.67	1426.71	5309.17	6557	4119.33	5328.5	995.267	1800.67	7298.17	7033.5	5377.44	2531.47	3892.17	10329	5405.58	6542.25	2747.99	10024.4	9888.5	8654.5	9522.47	616.252	16007	21643.5	21029.9	19560.1	2524.91
20	1521.83	5108.33	2707.58	3112.58	1491.93	5607.08	6766.17	4339.42	5570.89	991.047	1829.92	7124.42	6693.92	5216.08	2400.82	4072.33	10443.2	5720.42	6745.31	2699.96	9563.17	9560.58	8592	9238.58	457.205	16633.6	21711.4	21334.8	19893.3	2310.07
21	1548.67	5253.92	2786.83	3196.47	1540.15	5886.5	7024	4587.17	5832.56	995.564	1906.5	6930.33	6503.92	5113.58	2274.42	4208.5	10432.3	5954.67	6865.17	2621.17	9225.17	9601.25	8366.25	9064.22	516.871	17384.7	22524.7	21605.3	20504.9	2238.02
22	1595.33	5333.58	2943.5	3290.81	1545.77	6168.33	7303.83	4670.33	6047.5	1078.51	1953.75	6792.17	6454.5	5066.81	2205.57	4471.08	10270.3	6022.42	6921.28	2451.37	8835.08	9257.42	8153	8748.5	455.014	18212.1	22576.3	21585	20791.1	1868.03
23	1650.58	5535.58	3054.08	3413.42	1606.27	6378.67	7436.42	4860.42	6225.17	1057.23	1980.67	6742.25	6377.17	5033.36	2163.72	4645.67	10327.1	6267.08	7079.94	2389.59	8683.92	9282.33	8131.42	8699.22	469.984	18606	22656.6	21433.5	20898.7	1696.33
24	1699.83	5503.42	3174	3459.08	1565.84	6556.17	7649.08	4956.58	6387.28	1105.68	2030	6658	6427.5	5038.5	2129.41	4724.75	10282.2	6517.33	7174.78	2315.98	8492.5	9088.33	8019.17	8533.33	437.439	19351.2	22883.3	21510.9	21248.5	1453.89
25	1698.58	5712.33	3250	3553.64	1652.61	6937	7756.33	4999.83	6564.39	1155.77	2021.25	6552.17	6129.92	4901.11	2043.65	4922.75	10509.2	6713	7381.67	2329.17	8122.17	9010.42	7635.42	8256	569.263	19913.5	22795.3	20995.2	21234.7	1188.62
26	1796.83	5782.33	3310.92	3630.03	1642.65	7093.08	7821.42	5160.42	6691.64	1122.82	2068.5	6464.33	6203.42	4912.08	2013.54	4930.42	10381.2	6895.42	7402.36	2253.98	7929.83	9063.83	7424.17	8139.28	685.579	20278.5	23189.3	20987.9	21485.2	1239.29
27	1748.5	5860.75	3299.33	3636.19	1695.63	7252.58	7986.83	5262	6833.81	1151.15	2037.08	6417.92	6102.58	4852.53	1994.98	5050.42	10447.6	6923.67	7473.89	2237.47	7808.25	8931.67	7524.58	8088.17	607.583	20831	23149.4	20958.8	21646.4	1064.06
28	1824.42	6032	3325.58	3727.33	1741.07	7547.33	8194.5	5196.17	6979.33	1288.27	2136.17	6449.5	5940.92	4842.19	1924.68	5172.5	10301.6	6946.92	7473.67	2126.81	7551.5	8811.42	7433.92	7932.28	623.496	21197.6	23027	20964.5	21729.7	922.256
29	1878.08	6068.92	3412.5	3786.5	1731.22	7723.17	8321.67	5272.08	7105.64	1319.34	2099.33	6449.08	5822.92	4790.44	1920	5227.92	10299.4	7032.17	7519.83	2098.95	7469.75	8838.42	7147.5	7818.56	733.052	21535.7	22903.1	20789.9	21742.9	875.052
30	1958	6099.33	3418.5	3825.28	1714.99	7896.25	8301.83	5265.75	7154.61	1345.85	2169.75	6185.83	5845.5	4733.69	1818.3	5295	10230.6	7019.17	7514.92	2045.21	7379.58	8855.67	7116.75	7784	765.342	22028.1	22867.8	20476.6	21790.8	990.503
31	1949.17	6164.33	3444.58	3852.69	1744.86	8049.42	8258.83	5279.83	7196.03	1357.65	2169.92	6244.17	5714.58	4709.56	1808.76	5216.83	10222.6	7011.33	7483.58	2070.69	7157.17	8803.83	6950.58	7637.19	829.238	22325.9	22866.7	20347.9	21846.8	1082.64
32	2028.25	6329.17	3515.08	3957.5	1783.49	8081	8518.08	5272.83	7290.64	1437.92	2172.33	6316	5639.58	4709.31	1815.04	5312.92	10071.2	7048.5	7477.56	1966.13	7101.08	8719.42	6941.08	7587.19	803.262	22578.5	22827.8	20247.2	21884.5	1162.24
33	2035.17	6407.67	3507.75	3983.53	1816.49	8258	8540.92	5269.67	7356.19	1479.91	2182.75	6300.42	5619.08	4700.75	1802.09	5367.5	10209.7	7008.83	7528.67	2010.69	7071.42	8854.67	6758.42	7561.5	923.292	22813.3	22791.8	19945	21850.1	1347.11
34	2136.75	6414.83	3457.5	4003.03	1788.61	8250.83	8667.58	5209.5	7375.97	1541.35	2138.58	6305.08	5542.75	4662.14	1811.36	5430.17	10243.2	6962	7545.11	2007.69	7028.08	8746.92	6486.5	7420.5	963.626	23492.4	22589.4	19662.9	21914.9	1634.52
35	2137.75	6410	3507.92	4018.56	1781.12	8563.33	8628.08	5152.25	7447.89	1623.48	2159.58	6173.58	5388.33	4573.83	1736.97	5386.42	10024.2	7013.75	7474.81	1921.25	6940.83	8720.25	6371.75	7344.28	1000.31	23446.2	22460.2	19098.2	21668.2	1861.3
36	2207.5	6535.08	3483.75	4075.44	1815.59	8608.83	8734.25	5015.67	7452.92	1724.16	2257.67	6087.67	5355.08	4566.81	1659.97	5410.83	10025	6965.42	7467.08	1916.84	7077.75	8692.25	6244.25	7338.08	1016.2	23765.5	22310.2	19104.3	21726.7	1947.14
37	2251.42	6439.33	3464.83	4051.86	1759.38	8730.5	8632.5	5098	7487	1689.75	2236.17	6020.75	5216.08	4491	1627.9	5413.17	9901.67	6790	7368.28	1877.49	6999.33	8555.33	6025.42	7193.36	1041.91	23857.2	21977	18508.2	21447.5	2215.59
38	2249.67	6511.17	3446.5	4069.11	1794.59	8723.5	8565	4996.33	7428.28	1720.86	2244.25	6045.75	5255.67	4515.22	1637.89	5415.92	9867.83	6947	7410.25	1846.77	7006.17	8526.08	5916.42	7149.56	1070.21	24343.5	21979.9	18241.7	21521.7	2512.05
39	2350.92	6415.58	3574.67	4113.72	1702.61	8854.08	8616.25	4944.5	7471.61	1789.57	2274.67	5901.58	5154	4443.42	1563.61	5404.92	9771.83	6859	7345.25	1815.64	6958.83	8513.58	5626.17	7032.86	1179.94	24332.7	21714.6	17872.5	21306.6	2653.08
40	2307.83	6463.58	3531.92	4101.11	1743.66	8884.58	8607.58	4853.83	7448.67	1838.31	2251.83	6039.42	5006	4432.42	1598.58	5351.58	9603.67	6738.42	7231.22	1770.54	6934.08	8474.75	5508.08	6972.31	1211.44	24482.9	21564.5	17736.5	21261.3	2762.54
41	2366.67	6506.17	3515.33	4129.39	1744.83	9024.5	8465.83	4835.58	7441.97	1857.05	2218.33	5890.42	4903.83	4337.53	1551.68	5344.33	9606.08	6709.67	7220.03	1776.88	6925.75	8541.33	5303.42	6923.5	1321.87	24562.1	21356.4	17392.8	21103.8	2932.28
42	2386.58	6504.83	3541.67	4144.36	1734.44	9106.58	8600.33	4737.42	7481.44	1951.3	2260	5906	4893.75	4353.25	1536.76	5261.17	9632.58	6499.58	7131.11	1839.65	6875.67	8391.17	5133.75	6800.19	1330.91	24773.1	21255.2	16922.8	20983.7	3210.6
43	2349.17	6523.5	3518.17	4130.28	1758.27	8963.75	8434.92	4663.25	7353.97	1914.84	2259.08	5800.17	4721.58	4260.28	1481.99	5284	9424	6510.25	7072.75	1736.32	6860.83	8306.08	5008	6724.97	1349.86	24702.7	20896.2	16476.6	20691.8	3361.39
44	2364.33	6552.5	3527.25	4148.03	1765.26	9004.08	8432.92	4630.92	7355.97	1940.96	2245.08	5853.33	4602.58	4233.67	1495.98	5219.92	9401.58	6387.58	7003.03	1761.75	6809	8219.83	4785.92	6604.92	1409.3	24558.4	20505.3	16096.6	20386.8	3455.55
45	2415.83	6562.83	3495.58	4158.08	1756.62	9009.67	8361.5	4508.75	7293.31	1986.68	2238.33	5865.17	4414.17	4172.56	1490.47	5149.58	9413	6259.33	6940.64	1805.97	6742.25	8197.17	4588.08	6509.17	1482.59	24517.5	20367	15781.8	20222.1	3567.79
46	2368.58	6553.17	3663.5	4195.08	1749.21	9066	8504.83	4493.83	7354.89	2036	2244.08	5897.5	4371.58	4171.06	1498.23	5188.75	9361.92	6251.5	6934.06	1770.73	6621.92	8230.08	4366.83	6406.28	1584.52	24338.9	20267.6	15347.4	19984.6	3676.21
47	2355.08	6520.75	3569.42	4148.42	1749.21	9155.08	8509	4359.33	7341.14	2124.89	2260.58	5904.17	4339.83	4168.19	1492.43	5094.25	9348.17	6128.42	6856.94	1811.45	6618.25	8231.75	4246	6365.33	1636.97	24310.3	20012.7	14971.5	19764.8	3816.59
48	2442.25	6622.83	3501.17	4188.75	1774.62	9110.17	8361.58	4294.67	7255.47	2115.79	2228.67	5837.67	4161.25	4075.86	1474.6	5089.92	9241.42	6059.58	6796.97	1773.24	6427.92	8191.42	4127.5	6248.94	1663.91	23905.7	19736.2	14497.8	19379.9	3849.02
49	2432.75	6574.67	3504.67	4170.69	1755.29	9035.92	8415.08	4262.17	7237.72	2119.25	2225.92	5864.92	4073.33	4054.72	1485.67	5037	9252.17	6048.08	6779.08	1796.79	6571	8158.33	4008.83	6246.06	1709.54	23823.9	19462.8	14247.8	19178.2	3914.6
50	2487.58	6700.5	3397.58	4195.22	1810.03	9049.58	8389.08	4074.75	7171.14	2206.02	2259.08	5846.5	3971.17	4025.58	1465.06	4937.33	9161.25	5934.75	6677.78	1802.67	6487	8121.83	3826.42	6145.08	1770.18	23627.8	19079.2	13822.2	18843	4006.59
51	2424.92	6617.33	3529.42	4190.56	1774.24	8946.5	8373.42	4173.42	7164.44	2127.88	2197.42	5804.58	3866.75	3956.25	1473.98	4867.58	9239.17	5861.67	6656.14	1871.02	6481.83	8060.42	3778.58	6106.94	1768.04	23198.2	18691.4	13489.3	18459.7	3967.03
52	2480.33	6652.17	3396.92	4176.47	1790.13	8935.08	8346.33	3944.17	7075.19	2226.98	2213.17	5920.42	3727.67	3953.75	1521.9	4875.25	9187.92	5593	6552.06	1886.73	6404.08	8018.33	3579.33	6000.58	1834.54	22839.3	18301.4	13259	18133.2	3912.96
53	2542.08	6601.08	3440.17	4194.44	1740.8	8890.83	8192.92	3935.5	7006.42	2190.08	2218.58	5787.83	3625.75	3877.39	1467.96	4806	9019.83	5499.92	6441.92	1844.74	6334.83	7983.08	3557.5	5958.47	1826.23	22200.9	18044.8	12890.8	17712.2	3808.1
54	2483.67	6625.67	3418.17	4175.83	1773.81	8679.58	8208.58	3816.83	6901.67	2189.77	2220	5747.92	3505.5	3824.47	1457.82	4740.17	8954	5404.67	6366.28	1849.8	6251.83	7808.25	3412.83	5824.31	1819.71	21905.5	17689.8	12672.6	17422.6	3774.05
55	2507.58	6720.92	3303.08	4177.19	1827.77	8640.33	8117.08	3779.08	6845.5	2178.78	2145.83	5764.83	3446.75	3785.81	1496.78	4651.42	8881.92	5344.17	6292.5	1852.71	6095.75	7647.25	3391.33	5711.44	1758.59	20981.9	17193.7	12323.9	16833.2	3543.79
56	2487.83	6708	3435.5	4210.44	1807.92	8602.5	8150.5	3841.42	6864.81	2145.81	2171	5790.75	3386	3782.58	1504.13	4675.33	8745.08	5222.5	6214.31	1803.42	6040.25	7636.17	3284.33	5653.58	1797.54	20284.4	17071.8	12095.9	16484	3368.67
57	2555.33	6635.83	3367.08	4186.08	1763.65	8667.67	8096.42	3778.58	6847.56	2182.59	2134	5789	3323.33	3748.78	1522.17	4571.25	8860.92	5119.25	6183.81	1906.18	6037.25	7669.08	3246.58	5650.97	1826.02	19777.6	16677.2	11897.6	16117.4	3241.25
58	2571.58	6678.75	3301.67	4184	1789.06	8517.33	8078.33	3600.83	6732.17	2221.43	2113.25	5774.75	3267.58	3718.53	1528.43	4512	8597.83	5030.83	6046.89	1816.18	5978.83	7461.58	3119.58	5520	1802.06	19169.3	16450.4	11668.9	15762.9	3100.39
59	2569.83	6648.75	3413.08	4210.56	1758.1	8395	8052.42	3628.33	6691.92	2170.79	2086	5816.92	3215	3705.97	1562.2	4432.5	8599.17	4946.83	5992.83	1854.88	5808.83	7412.92	3120.83	5447.53	1770.76	18371.2	16141.5	11538.3	15350.4	2845.07
60	2608.58	6700.83	3369.92	4226.44	1777.05	8238.92	8028	3590.83	6619.25	2143.14	2028.75	5817.25	3113.25	3653.08	1593.06	4396	8580.83	4792	5922.94	1886.35	5793.25	7291.75	3066.75	5383.92	1748.97	17740.4	15646.8	11217.2	14868.1	2719.42
61	2587.08	6669.75	3296.75	4184.53	1781.04	8165.33	7827.42	3592.67	6528.47	2080.51	2044.83	5749.92	3119.33	3638.03	1556.43	4345	8397.67	4719.92	5820.86	1828.49	5686.83	7249.5	3084.67	5340.33	1717.85	17110	15394.3	11252.8	14585.7	2458.59
62	2637.75	6635.17	3291.25	4188.06	1750.82	8030.25	7854.92	3444.67	6443.28	2121.55	2001.92	5748.25	2960.08	3570.08	1589.09	4216.67	8189.67	4628.83	5678.39	1783.7	5531.58	7258.42	3058.33	5282.78	1723.68	16462.9	15199.5	11048.9	14237.1	2312.65
63	2665.67	6640.25	3337.42	4214.44	1737.09	7935.5	7774	3481	6396.83	2062.86	1976.67	5748.58	2947.92	3557.72	1599.11	4142.75	8191.67	4500.5	5611.64	1830.19	5434.25	7279.83	2856.67	5190.25	1813.97	15979.8	15050.8	10936.6	13989.1	2191.51
64	2632.5	6577.67	3271.58	4160.58	1728.94	7782.75	7616.17	3508.33	6302.42	1976.89	1962.42	5661.92	2898.08	3507.47	1570.58	4169.17	8017.33	4412.75	5533.08	1759.44	5357	7234.58	2918.25	5169.94	1767.09	15137.6	14648.6	10833.1	13539.8	1924.29
65	2686.17	6581.33	3134.67	4134.06	1740.15	7592.25	7553.83	3385.67	6177.25	1974.01	1924.42	5708.08	2791.25	3474.58	1618.49	4023.75	7926.42	4417.17	5455.78	1754.37	5325.33	7076.67	2807.75	5069.92	1752.11	14740.8	14575.2	10679.1	13331.7	1876.9
66	2666.83	6535.25	3338	4180.03	1687.78	7542.67	7354.92	3516.08	6137.89	1855.48	1880.25	5656.25	2868.25	3468.25	1598.86	4006.83	7877.75	4368.5	5417.69	1745.78	5239.83	6935.42	2835.5	5003.58	1682.1	14242.1	14245.3	10697.6	13061.7	1671.66
67	2751.67	6523.42	3183.17	4152.75	1685.55	7506.58	7284.17	3381.67	6057.47	1894.26	1855.92	5616.25	2760.67	3410.94	1602.53	3884.92	7896.83	4306.25	5362.67	1800.16	5114.5	6978.75	2786.42	4959.89	1715	13995.7	14087.6	10663.7	12915.6	1592.83
68	2787.5	6618.83	3221.92	4209.42	1712.92	7292.83	7313.58	3477	6027.81	1803.71	1800.08	5607.75	2773.33	3393.72	1615.19	3848.08	7769	4248.25	5288.44	1761.61	5076.33	6962.5	2831.17	4956.67	1688.73	13582.2	13764	10674.1	12673.4	1415.69
69	2692.67	6491.75	3286.58	4157	1668.63	7105.08	7281.25	3433.17	5939.83	1773.94	1813.92	5592.25	2764.17	3390.11	1604.74	3770.42	7570.42	4203.08	5181.31	1698.57	5043.83	6843.92	2836.58	4908.11	1638.8	13411.1	13772.1	10588.2	12590.4	1423.47
70	2735.92	6574.17	3109	4139.69	1728.16	6896.58	7326.75	3293.33	5838.89	1808.53	1793.83	5624.58	2762.83	3393.75	1626.28	3662.83	7631.67	4193.08	5162.53	1759.31	4962	6905.42	2813.67	4893.69	1671.15	13103.9	13540.5	10668.1	12437.5	1263.8
71	2727.17	6571.08	3126.5	4141.58	1725.63	6896.58	7135.83	3334.42	5788.94	1738.36	1709.42	5584.75	2703.42	3332.53	1643.45	3607.17	7684.42	4144.08	5145.22	1808.81	4931.5	6874.17	2920.83	4908.83	1614.02	12929	13330.3	10618.8	12292.7	1194.9
72	2710.92	6548.08	3075.67	4111.56	1729.31	6692.25	7116.25	3436.75	5748.42	1643.73	1673.5	5598.25	2617.25	3296.33	1672.68	3569.25	7445.58	4032.33	5015.72	1728.54	4796.17	6719.08	2911	4808.75	1554.67	12328.6	13326	10578.1	12077.6	1135.79
73	2689.25	6510.08	3128	4109.11	1707.17	6441.83	6984.17	3422.33	5616.11	1566.96	1592.17	5576.58	2623.92	3264.22	1688.47	3428	7416.08	4036.75	4960.28	1754.21	4609.42	6808	2865.92	4761.11	1612.92	12021.3	13228.5	10602.8	11950.9	1073.12
74	2710.08	6388.67	3001.42	4033.39	1669.67	6399.08	6854.17	3447.08	5566.78	1510.32	1573.92	5449.5	2630.75	3218.06	1635.79	3369.83	7266.42	3842.92	4826.39	1736.14	4538.83	6661	2917.08	4705.64	1532.99	12091.4	12993.9	10625.4	11903.6	976.015
75	2748.42	6297.75	2995.58	4013.92	1618.06	6400.17	6764.92	3376.08	5513.72	1518.86	1535.42	5360.58	2581.92	3159.31	1614.11	3342.75	7141.92	3870.25	4784.97	1680.47	4542.58	6577.08	2858.5	4659.39	1520.35	11908.2	12805.8	10706.6	11806.9	859.975
76	2707.33	6198.67	3026.5	3977.5	1576	6248.83	6717.83	3454.5	5473.72	1440.59	1481.08	5330.33	2569.5	3126.97	1620.14	3269	7193.08	3840.75	4767.61	1730.88	4565.17	6474.42	2949.08	4662.89	1440.87	11816.5	12764.3	10634.2	11738.4	871.356
77	2710.25	6288.5	3030.92	4009.89	1616.53	6159.17	6663.17	3441	5421.11	1415.19	1458.33	5252.67	2575.92	3095.64	1592.03	3185.92	6975.42	3745.5	4635.61	1670.19	4414.5	6515.75	2925.33	4618.53	1472.86	11730.3	12729.9	10603.6	11687.9	868.589
78	2722.33	6243.33	2971	3978.89	1604.42	6049.83	6565.83	3434.5	5350.06	1370.79	1415.25	5250.17	2606.75	3090.72	1602.56	3178.67	6868.5	3741.75	4596.31	1623.05	4314.08	6449.92	2981.92	4581.97	1428.42	11677.6	12712.6	10743.8	11711.3	804.093
79	2675.25	6265.83	2948.75	3963.28	1631.98	5959.58	6668.17	3440.83	5356.19	1384.91	1358.42	5321.5	2611.67	3097.19	1653.95	3061.92	6804.67	3768.25	4544.94	1623.68	4295.5	6394.33	3006.75	4565.53	1396.09	11618.5	12735.2	10777.5	11710.4	801.851
80	2693.67	6282.92	3002.67	3993.08	1624.06	5860.83	6582.58	3454.17	5299.19	1337.49	1328.92	5262.25	2628.83	3073.33	1636.25	3034.5	6914.58	3745.58	4564.89	1686.66	4031.67	6399.17	3091.58	4507.47	1391.6	11159.9	12609.8	11002.2	11590.6	723.551
81	2635.42	6268.5	2972.92	3958.94	1638.9	5855.25	6611.08	3484.67	5317	1331.89	1290.42	5172.08	2678.42	3046.97	1605.97	2990.92	6768.67	3796.75	4518.78	1624.57	4161.75	6301	3085.17	4515.97	1336.54	11275.8	12673.6	10917.3	11622.2	757.688
82	2582.25	6275.33	2986.67	3948.08	1653.88	5603.92	6571.83	3487.08	5220.94	1288.13	1249	5168.25	2656.08	3024.44	1621.09	2902.83	6750	3702.17	4451.67	1657.61	4078	6282.92	3208	4522.97	1294.16	11303.8	12738.6	11009.8	11684.1	755.267
83	2615.75	6112.5	2947.92	3892.06	1575.94	5718.5	6571.92	3568.17	5286.19	1263.8	1208	5185.42	2689.58	3027.67	1641.28	2884.58	6722.58	3670.33	4425.83	1655.42	4117.33	6335	3218.42	4556.92	1309.76	11232.4	12690.3	11079.9	11667.6	725.888
84	2596.5	6137.83	3001.17	3911.83	1582.67	5665.17	6472.33	3648.58	5262.03	1187.51	1228.33	5151.67	2726.25	3035.42	1616.54	2849.83	6632.33	3769.33	4417.17	1610.71	4052.25	6239.92	3231.17	4507.78	1269.85	11272.6	12572.9	11170.8	11672.1	638.341
85	2582.42	6084.25	2940.83	3869.17	1573.12	5701.33	6579.83	3532.25	5271.14	1280.82	1176.75	5100.83	2696.67	2991.42	1615.5	2763	6604.17	3685.75	4350.97	1637.18	4070.33	6355.5	3255.67	4560.5	1312.11	11174.2	12627.5	11212.3	11671.3	676.291
86	2630.33	6081.08	2854.58	3855.33	1576.5	5747	6571.83	3514.08	5277.64	1291.69	1142.58	5032.25	2675.83	2950.22	1599.76	2720.33	6512.17	3657.5	4296.67	1612.64	4100	6167.92	3334.33	4534.08	1196.83	11256.2	12488.3	11316.2	11686.9	567.218
87	2612.5	6085.83	2860.08	3852.81	1582.22	5672.42	6410.25	3581.42	5221.36	1198.1	1111	5030.42	2708.5	2949.97	1609.18	2712.08	6449.5	3593.58	4251.72	1595.19	4021.17	6199.17	3419.75	4546.69	1193.99	11163.2	12523.2	11384.4	11690.3	595.886
88	2554.17	6010.67	2866.25	3810.36	1561.06	5662.17	6538.75	3614.92	5271.94	1225.13	1120.42	5036.67	2691.67	2949.58	1609.17	2745.67	6449.42	3576.75	4257.28	1586.77	4026	6132	3338.17	4498.72	1188.55	11369.8	12596.2	11356.7	11774.2	581.286
89	2564.33	5991.83	2708.83	3755	1582.78	5563.25	6601.33	3603.5	5256.03	1242.99	1101.33	5073.25	2778.33	2984.31	1628.06	2661.5	6652.5	3595.17	4303.06	1704.47	4018.67	6169.08	3385.25	4524.33	1191.42	11283.4	12807.1	11423.6	11838	687.611
90	2492.17	5945.08	2695	3710.75	1582.08	5514.58	6673	3614.67	5267.42	1260.73	1020	5016	2760.42	2932.14	1635.87	2650	6522.67	3570.33	4247.67	1651.96	3907.75	6257	3392.83	4519.19	1246.67	11110.4	12724.5	11479.7	11771.5	690.509
91	2448.17	6083.42	2677.5	3736.36	1662.26	5515.17	6736	3636.92	5296.03	1274.65	1021	5009.08	2768.17	2932.75	1632.28	2634.92	6521.75	3520.33	4225.67	1663.33	3909.75	6292.25	3413.08	4538.36	1256.65	11080.5	12749.2	11561.2	11797	701.372
92	2458.5	6070	2801.08	3776.53	1627.75	5509.92	6781.92	3689.33	5327.06	1269.15	1027.42	5079.58	2796.67	2967.89	1658.71	2595.75	6463.92	3516.08	4191.92	1649.9	3933.25	6255.17	3513.17	4567.19	1205.83	11413.6	12712	11645	11923.5	565.482
93	2449.17	5994	2738.67	3727.28	1607.17	5529	6696.08	3623.25	5282.78	1266.5	1019.42	4975.17	2816.75	2937.11	1617.17	2586.08	6513.67	3512.67	4204.14	1676.32	3981.75	6238.67	3443.67	4554.69	1210.84	11259.7	12777.4	11626.7	11887.9	646.57
94	2448.67	6040.83	2679.75	3723.08	1641.61	5584.17	6724.83	3587.33	5298.78	1296.68	992.333	4969.08	2748.25	2903.22	1627.2	2541.08	6490.08	3473.75	4168.31	1685.32	3943.25	6228.75	3457.25	4543.08	1208.35	11347.2	12791.4	11644.7	11927.8	622.639
95	2407.58	5970.75	2735.75	3704.69	1607.93	5622.75	6774.75	3725.08	5374.19	1257.37	979.5	4933.92	2785.75	2899.72	1616.39	2552.92	6381.75	3435.25	4123.31	1637.08	3980.58	6315	3525.42	4607	1221.95	11241.1	12921.2	11690.5	11950.9	710.218
96	2467.75	6065.5	2723.17	3752.14	1639.11	5568.17	6969.42	3678.67	5405.42	1348.36	967.333	5042.5	2765.25	2925.03	1667.51	2519.58	6520.67	3444.08	4161.44	1710.38	3957	6319.5	3523.5	4600	1228.68	11184.9	13094	11915.8	12064.9	786.477
97	2353.33	6038.83	2753.42	3715.19	1651.16	5577.42	6955.58	3775	5436	1302.31	947.25	4963.17	2796.58	2902.33	1641.2	2481.33	6486.75	3478.5	4148.86	1702.52	4004.5	6292.58	3485	4594.03	1219.64	11257.6	13111.8	11871.2	12080.2	771.282
98	2397.75	6144.83	2612.58	3718.39	1718	5567.42	7138.33	3669.33	5458.36	1418.31	928.333	4936.5	2869.5	2911.44	1636.6	2487.17	6405.5	3458.58	4117.08	1666.04	3909.83	6359.92	3620.83	4630.19	1228.78	11205.8	13043.5	11894.5	12047.9	758.03
99	2294.5	5997.67	2565.33	3619.17	1685.48	5597.83	7015.42	3632.42	5415.22	1387.13	955.833	4955.08	2811.33	2907.42	1634.1	2473.17	6347.25	3351.58	4057.33	1658.45	4033.42	6341.75	3603.42	4659.53	1202.39	11199.5	13093.4	11878.9	12057.3	783.407
100	2282.33	5933.75	2612	3609.36	1649.09	5569.17	6980.75	3602.5	5384.14	1385.36	941.333	4884.33	2895.08	2906.92	1609.74	2462.08	6501.17	3439.75	4134.33	1720.54	3930.75	6317.17	3716.33	4654.75	1178.76	11221.6	13067.8	11957.8	12082.4	758.828
101	2306.17	5776.67	2701.92	3594.92	1551.17	5685.5	7046.67	3690.42	5474.19	1378.31	953.917	4869.75	2778	2867.22	1599.88	2473.75	6245.67	3355.67	4025.03	1610.98	4025.58	6235.17	3636.42	4632.39	1144.42	11269.7	13186.3	11981.2	12145.7	791.08
102	2284.58	5835.17	2589.92	3569.89	1606.64	5604.08	6961.17	3630.17	5398.47	1367.62	938.667	4853.33	2844.5	2878.83	1598.34	2471.83	6284.33	3440.92	4065.69	1617.93	4029.58	6248.25	3651.67	4643.17	1145.4	11224.8	13057.5	11985.1	12089.1	751.792
103	2226.83	5806.5	2746.67	3593.33	1579.27	5602.25	7073	3742.5	5472.58	1362.76	930.75	4808	2828.17	2855.64	1583	2404.17	6213.17	3366.58	3994.64	1617.19	3986.17	6336.33	3557.33	4626.61	1221.57	11229.5	13349.8	11851.1	12143.5	889.971
104	2165.83	5813.17	2704.33	3561.11	1607.55	5605.92	7128.75	3671.42	5468.69	1414.78	926.75	4860.58	2806.75	2864.69	1606.5	2443.42	6361.25	3346.5	4050.39	1675.1	3947.5	6297.33	3614.08	4619.64	1194.09	11150.2	13278.3	11964.7	12131.1	876.719
105	2181.75	5789.25	2560.67	3510.56	1618.69	5553.25	6966.67	3626.58	5382.17	1368.94	948.917	4778.58	2889.25	2872.25	1563.5	2382.25	6312.25	3371.75	4022.08	1669.02	4141.58	6295.58	3588.33	4675.17	1167.86	11423.7	13041.1	11895.2	12120	679.172
106	2165.5	5730.42	2632.75	3509.56	1581.93	5770.83	7137.58	3668.58	5525.67	1426.78	926.333	4827.17	2783.5	2845.67	1593.12	2405.5	6186.5	3303.5	3965.17	1612.94	4140.17	6358.83	3651.67	4716.89	1178.03	11299.1	13141	12006.4	12148.8	758.673
107	2142.75	5710.58	2541.08	3464.81	1596.31	5507.67	7009.5	3618.25	5378.47	1387.48	952.167	4820.75	2847.5	2873.47	1579.45	2439.83	6090.58	3319.25	3949.89	1555.69	4143.92	6244.25	3640.83	4676.33	1127.55	11241.6	13162.2	11974.6	12126.1	791.362
108	2148	5709.83	2621.58	3493.14	1579.32	5597.5	7070.17	3672.5	5446.72	1391.18	921.417	4821.08	2768.33	2836.94	1592.77	2424	6233.5	3299.92	3985.81	1629.09	4152.75	6265	3582.25	4666.67	1153.94	11316.1	13178.7	12097.7	12197.5	763.664
109	2192.5	5689.33	2540.25	3474.03	1572.88	5571.92	7121.42	3607	5433.44	1438.09	922.167	4750.67	2820.08	2830.97	1563	2419.33	6049.83	3318.08	3929.08	1543.83	4089.83	6263.67	3646.08	4666.53	1143.79	11355.4	13179.7	11892.5	12142.5	765.444
110	2090.08	5604.75	2460.5	3385.11	1576.79	5577.83	7104.08	3658.83	5446.92	1409.56	935.667	4756.33	2788.5	2826.83	1560.02	2411.5	6133.17	3263.5	3936.06	1592.05	4224.33	6317.92	3601.67	4714.64	1161.84	11363.6	13208.9	12117.6	12230	757.538
111	2101.92	5560.42	2659.83	3440.72	1516.06	5592.67	7116.75	3625.17	5444.86	1429.26	962.75	4821.08	2839	2874.28	1575.36	2397.58	6010.17	3285.92	3897.89	1537	4172.17	6237.67	3571.33	4660.39	1141.96	11341.5	13192	12044.4	12192.6	762.699
112	2059.08	5456.17	2587.25	3367.5	1492.57	5656.75	6855.33	3638.83	5383.64	1327.26	950.083	4674.92	2779	2801.33	1520.74	2441.67	5902.5	3235.33	3859.83	1480.28	4196.25	6165.5	3614.67	4658.81	1091.53	11487.6	12964.7	11967.9	12140.1	615.179
113	1994.33	5457.25	2600.17	3350.58	1510.03	5654.92	6953.58	3674.25	5427.58	1348.4	948.417	4712.58	2839.08	2833.36	1536.72	2441.67	5864.17	3302.92	3869.58	1453.55	4252.17	6249.5	3575.42	4692.36	1135.2	11291	13031.2	11985.2	12102.4	715.244
114	2016.25	5484	2467.08	3322.44	1539.49	5449.83	7030.17	3641.08	5373.69	1384.63	958.25	4625.33	2780.67	2788.08	1497.09	2394.83	5968.33	3240.5	3867.89	1524.84	4141.5	6318.75	3563.58	4674.61	1186.28	11167	13126.3	12068.8	12120.7	800.737
115	1977.5	5510.08	2460.58	3316.06	1563.9	5563.08	7057.67	3534.67	5385.14	1443.75	965	4682.67	2663.92	2770.53	1519.6	2363.42	5924.58	3236.08	3841.36	1515.53	4224.67	6314.58	3495.75	4678.33	1194.66	11317.7	13066.2	11975.2	12119.7	721.129
116	1991.58	5469.42	2616	3359	1513.91	5584.25	7040.58	3722	5448.94	1358.18	958.917	4681.5	2729.17	2789.86	1520.34	2363.25	5887.92	3187.08	3812.75	1505.42	4244	6334.58	3512.17	4696.92	1195.93	11555.8	13387.8	11961	12301.5	785.749
117	2041.25	5394.75	2445	3293.67	1494.81	5587.17	7024.25	3523.25	5378.22	1436.89	993.583	4657.75	2724.17	2791.83	1496.65	2370.17	5782.08	3287	3813.08	1441.73	4307.92	6200	3576.58	4694.83	1105.4	11454.7	13067.8	11903.2	12141.9	679.814
118	2023.92	5516.67	2472.58	3337.72	1551.6	5641.08	7168.75	3602.08	5470.64	1461.06	966	4712.67	2713.42	2797.36	1530.72	2442.33	5996.42	3182.58	3873.78	1531.05	4305.42	6421.25	3529.33	4752	1222.12	11565.6	13163.6	12062.1	12263.8	667.784
119	2042.5	5445.75	2352.42	3280.22	1536.48	5713.75	7286.08	3369.83	5456.56	1609.11	992.5	4701.17	2781.92	2825.19	1514.37	2421.25	5982.42	3280.75	3894.81	1517.29	4423.17	6307.75	3538.25	4756.39	1154.93	11694.2	13410.5	11992.8	12365.8	748.7
120	2034.42	5465.92	2541.67	3347.33	1512.31	5662.83	7265.25	3653.33	5527.14	1477.68	1025.75	4764.92	2806.17	2865.61	1527.09	2447.67	6050.25	3247.5	3915.14	1544.66	4429	6368.5	3552.17	4783.22	1176.73	11669.2	13441.9	12152.2	12421.1	748.276

## Sheet: Fig S6
Figure S6
